# Supplementary material for: Sustained North Atlantic warming drove anomalously intense MIS 11c interglacial
Source: Nat Commun. 2024 Jul 15;15:5933. doi: 10.1038/s41467-024-50207-1 (PMC11251152; doi:10.1038/s41467-024-50207-1)
Supplement: Supplementary file 4 — Supplementary Data 1 [file 41467_2024_50207_MOESM4_ESM.xlsx]

## Sheet: Data
Data of BA7-1 δ18O and δ13C values								Deposition rate
Depth (mm)	Age (kyr BP)	Error +	Error -	d18O (‰)	d13C (‰)			Age (kyr BP)	mm/ka
317	363.648	366.033	360.017	-4.3195	-9.27083			363.5	0.22
317.5	365.271	367.198	362.442	-5.0195	-9.05233			364	0.22
318	366.895	368.4	364.807	-4.945	-9.21283			364.5	0.22
318.5	368.511	369.713	367.023	-4.97683	-9.6155			365	0.22
319	370.116	371.213	368.999	-5.21067	-9.5055			365.5	0.26
319.5	371.704	372.964	370.678	-5.10767	-9.74633			366	0.308
320	373.287	374.994	372.132	-5.46233	-9.553			366.5	0.308
320.5	374.876	377.322	373.464	-5.70483	-9.988			367	0.31
321	376.484	379.968	374.777	-5.39567	-9.611			367.5	0.308
321.5	378.12	382.888	376.154	-4.87933	-9.389			368	0.31
322	379.777	385.8	377.599	-4.57983	-9.06167			368.5	0.31
322.5	381.446	388.359	379.094	-4.89933	-10.1555			369	0.31
323	383.117	390.222	380.621	-5.15783	-10.4718			369.5	0.312
323.5	384.762	391.166	382.147	-5.905	-10.0838			370	0.312
324	386.279	391.326	383.568	-5.96417	-10.8188			370.5	0.314
324.5	387.549	391.345	384.764	-5.39417	-10.6362			371	0.314
325	388.452	391.43	385.359	-5.48	-10.7067			371.5	0.316
325.5	388.698	391.72	385.573	-5.45717	-10.6577			372	0.314
326	388.753	392.118	385.622	-5.03333	-10.3525			372.5	0.316
326.5	388.754	392.471	385.622	-5.03567	-10.7532			373	0.316
327	388.755	392.624	385.622	-5.15817	-11.1973			373.5	0.316
327.5	388.756	392.624	385.622	-4.99617	-11.16			374	0.314
328	388.756	392.624	385.622	-5.15	-11.52			374.5	0.316
328.5	388.757	392.624	385.622	-4.903	-11.362			375	0.314
329	388.758	392.624	385.622	-4.90417	-11.5165			375.5	0.31
329.5	388.759	392.624	385.622	-4.80333	-11.2355			376	0.31
330	388.772	392.625	385.622	-4.817	-11.4118			376.5	0.312
330.5	388.788	392.708	385.622	-4.71633	-11.3117			377	0.306
331	388.805	392.803	385.622	-4.76333	-11.1612			377.5	0.306
331.5	388.821	392.817	385.622	-4.598	-11.0362			378	0.304
332	388.835	392.817	385.622	-4.66017	-11.175			378.5	0.304
332.5	388.848	392.817	385.622	-4.7975	-10.8558			379	0.302
333	388.861	392.817	385.622	-5.11717	-10.9595			379.5	0.3
333.5	388.874	392.817	385.622	-4.87017	-10.5643			380	0.302
334	388.885	392.819	385.622	-5.20783	-10.4992			380.5	0.3
334.5	388.885	392.827	385.622	-5.33833	-11.1215			381	0.298
335	388.885	392.837	385.622	-5.60467	-10.9008			381.5	0.3
335.5	388.885	392.845	385.622	-5.63783	-11.1758			382	0.3
336	388.885	392.852	385.622	-5.30167	-11.0957			382.5	0.298
336.5	388.885	392.858	385.622	-5.65283	-11.0567			383	0.3
337	388.885	392.864	385.622	-5.812	-11.0935			383.5	0.302
337.5	388.885	392.87	385.622	-5.036	-10.7663			384	0.304
338	388.885	392.878	385.622	-5.0365	-10.7282			384.5	0.304
338.5	388.885	392.885	385.622	-5.42433	-10.8362			385	0.316
339	388.885	392.891	385.622	-5.29717	-10.8337			385.5	0.33
339.5	388.885	392.896	385.622	-5.55267	-10.6723			386	0.33
340	388.885	392.9	385.622	-5.14517	-11.0572			386.5	0.358
340.1	388.885	392.9	385.622	-5.222	-11.351			387	0.394
340.2	388.885	392.901	385.622	-5.246	-11.515			387.5	0.394
340.3	388.885	392.902	385.622	-4.916	-11.327			388	0.538
340.4	388.885	392.902	385.622	-4.843	-11.559			388.5	0.696
340.5	388.885	392.903	385.622	-5.076	-11.844			389	76.51
340.6	388.885	392.904	385.622	-5.05133	-11.08			389.5	16.07
340.7	388.885	392.904	385.622	-5.187	-11.843			390	11.634
340.8	388.885	392.905	385.622	-5.241	-11.918			390.5	11.378
340.9	388.885	392.906	385.622	-5.497	-11.966			391	11.476
340.95	388.886	392.906	385.622	-5.768	-11.99			391.5	11.034
341	388.886	392.907	385.622	-6.041	-11.948			392	11.824
341.1	388.887	392.908	385.622	-5.50983	-11.1143			392.5	12.148
341.2	388.888	392.908	385.622	-5.522	-11.888			393	13.698
341.3	388.889	392.909	385.622	-5.374	-11.995			393.5	14.384
341.4	388.891	392.91	385.622	-5.144	-11.986			394	13.78
341.5	388.892	392.911	385.622	-5.081	-11.97			394.5	12.066
341.6	388.893	392.912	385.622	-5.18783	-11.8703			395	11.47
341.7	388.895	392.913	385.622	-4.949	-11.859			395.5	11.248
341.8	388.896	392.914	385.622	-4.943	-11.583			396	10.956
341.9	388.897	392.915	385.622	-4.886	-11.479			396.5	10.602
341.95	388.898	392.916	385.622	-5.036	-11.738			397	10.558
342	388.898	392.916	385.622	-5.16283	-11.8308			397.5	10.076
342.5	388.904	392.921	385.622	-5.54667	-11.4303			398	9.858
343	388.907	392.926	385.622	-5.6695	-11.549			398.5	10.03
343.5	388.907	392.93	385.622	-5.66783	-11.5277			399	9.826
344	388.907	392.933	385.622	-5.62583	-11.3327			399.5	9.768
344.5	388.907	392.936	385.624	-5.82383	-11.5767			400	9.862
345	388.907	392.936	385.628	-5.75667	-11.1715			400.5	9.66
345.5	388.908	392.936	385.632	-5.8245	-11.0773			401	9.648
346	388.908	392.936	385.636	-5.64967	-11.1812			401.5	9.746
346.5	388.908	392.936	385.641	-5.53567	-10.9028			402	9.302
347	388.908	392.936	385.647	-5.38567	-11.1117			402.5	9.25
347.5	388.908	392.936	385.654	-5.42117	-11.0163			403	9.388
348	388.908	392.936	385.662	-5.57933	-10.9555			403.5	9.098
348.5	388.908	392.936	385.67	-5.73283	-11.1328			404	9.074
349	388.908	392.936	385.679	-5.6095	-11.112			404.5	8.786
349.5	388.908	392.936	385.688	-5.68783	-11.0847			405	8.344
350	388.909	392.936	385.698	-5.7745	-11.34			405.5	8.122
350.5	388.909	392.936	385.71	-5.396	-10.928			406	8.6
351	388.909	392.936	385.723	-5.788	-11.1515			406.5	8.452
351.5	388.909	392.937	385.739	-5.50933	-11.3682			407	8.394
352	388.909	392.941	385.757	-5.6485	-11.9407			407.5	6.676
352.5	388.909	392.945	385.777	-6.07933	-11.9435			408	5.35
353	388.909	392.95	385.798	-5.71517	-11.5973			408.5	5.97
353.5	388.909	392.953	385.82	-5.476	-11.2825			409	6.47
354	388.909	392.957	385.841	-5.628	-11.312			409.5	5.208
354.5	388.909	392.961	385.863	-5.64283	-11.3603			410	9.43
355	388.91	392.966	385.883	-5.65767	-11.6337			410.5	14.058
355.5	388.91	392.972	385.903	-5.347	-11.3357			411	11.424
356	388.91	392.979	385.924	-5.41033	-11.2338			411.5	13.262
356.5	388.91	392.987	385.945	-5.71033	-11.4787			412	13.97
357	388.91	392.995	385.97	-5.61417	-11.5477			412.5	16.248
357.5	388.91	393.002	385.998	-5.8705	-11.963			413	22.244
358	388.91	393.008	386.028	-5.82217	-11.4843			413.5	41.724
358.5	388.91	393.013	386.058	-5.8985	-11.5815			414	180.44
359	388.91	393.017	386.084	-5.80933	-11.934			414.5	41.314
359.5	388.911	393.021	386.106	-5.77433	-11.5365			415	2.304
360	388.911	393.024	386.125	-5.48317	-11.4047			415.5	2.152
360.5	388.919	393.027	386.147	-5.47083	-11.5455			416	2.048
361	388.93	393.032	386.189	-5.74883	-11.4952			416.5	1.996
361.5	388.945	393.037	386.239	-5.79667	-11.424			417	2.02
362	388.961	393.043	386.297	-5.304	-11.3507			417.5	2.082
362.5	388.977	393.049	386.358	-5.88767	-11.4742			418	2.122
363	388.991	393.054	386.422	-5.48367	-11.4173			418.5	2.172
363.5	389.004	393.057	386.484	-5.82817	-11.3363			419	4.246
364	389.015	393.061	386.546	-5.64167	-11.4845			419.5	5.962
364.5	389.026	393.065	386.606	-5.40317	-11.8585			420	87.936
365	389.039	393.07	386.665	-5.07917	-11.4942			420.5	35.042
365.5	389.054	393.078	386.722	-4.99467	-11.027			421	23.916
366	389.08	393.087	386.779	-5.39867	-11.2425			421.5	10.05
366.5	389.118	393.098	386.835	-5.22283	-11.3363			422	17.21
367	389.156	393.108	386.891	-5.50583	-11.2827			422.5	11.282
367.5	389.193	393.117	386.947	-5.375	-11.425			423	9.178
368	389.229	393.126	387.004	-5.14217	-11.2917			423.5	27.242
368.5	389.265	393.134	387.061	-5.1795	-11.3583			424	12.914
369	389.303	393.141	387.117	-4.876	-11.3818			424.5	0.674
369.5	389.342	393.149	387.174	-4.8045	-11.0102			425	0.53
370	389.383	393.156	387.23	-5.033	-11.3127			425.5	0.474
370.5	389.425	393.163	387.286	-4.91017	-11.1032			426	0.454
371	389.467	393.169	387.342	-5.1415	-11.6495			426.5	0.452
371.5	389.509	393.174	387.398	-4.8645	-11.9815			427	0.466
372	389.551	393.178	387.453	-4.8005	-11.5847			427.5	0.512
372.5	389.593	393.184	387.509	-4.73567	-11.7295			428	0.618
373	389.636	393.191	387.564	-4.91967	-12.3353			457.5	4.24
373.5	389.679	393.201	387.619	-5.2815	-11.8268			458	5.922
374	389.722	393.212	387.674	-5.25833	-11.7145			458.5	2.966
374.5	389.766	393.225	387.729	-5.17967	-11.7133			459	2.614
375	389.809	393.238	387.782	-5.09117	-11.7075			459.5	2.65
375.5	389.853	393.252	387.835	-5.338	-11.6632			460	2.708
376	389.896	393.265	387.888	-5.44633	-11.5013			460.5	2.622
376.5	389.939	393.278	387.941	-5.50017	-11.9237			461	2.622
377	389.982	393.29	387.995	-5.44883	-11.3978			461.5	2.652
377.5	390.026	393.301	388.05	-5.9795	-11.5423			462	2.586
378	390.069	393.311	388.106	-6.02783	-11.2788			462.5	2.516
378.5	390.113	393.321	388.162	-6.09267	-11.9002			463	2.47
379	390.157	393.33	388.216	-5.78383	-11.7302			463.5	2.444
379.5	390.2	393.34	388.27	-5.8315	-11.5868			464	2.396
380	390.243	393.351	388.323	-6.106	-11.4618			464.5	2.33
380.5	390.286	393.361	388.375	-5.85333	-11.5575			465	2.312
381	390.33	393.371	388.427	-6.0515	-11.4517			465.5	2.35
381.5	390.375	393.382	388.48	-6.108	-11.5585			466	2.446
382	390.42	393.392	388.534	-5.619	-11.6552			466.5	2.54
382.5	390.465	393.403	388.588	-5.9015	-11.8122			467	2.638
383	390.509	393.415	388.642	-5.85217	-11.6895			467.5	2.946
383.5	390.553	393.427	388.696	-5.95117	-11.7583			468	3.368
384	390.596	393.44	388.75	-5.85917	-11.5908			468.5	3.636
384.5	390.638	393.454	388.804	-5.5845	-11.7427			469	3.914
385	390.681	393.468	388.857	-6.01317	-11.1113			469.5	5.746
385.5	390.725	393.481	388.91	-5.87067	-11.4965			470	34.858
386	390.77	393.495	388.962	-5.54083	-10.7407			470.5	21.318
386.5	390.814	393.509	389.015	-5.94267	-11.154			471	18.658
387	390.858	393.523	389.069	-5.86533	-10.612			471.5	18.862
387.5	390.902	393.538	389.124	-5.294	-11.0075			472	19.212
388	390.945	393.552	389.18	-5.02033	-11.0172			472.5	19.256
388.5	390.988	393.566	389.236	-5.05733	-11.0852			473	19.042
389	391.032	393.579	389.292	-4.80883	-11.0775			473.5	18.498
389.5	391.076	393.592	389.347	-4.936	-10.9688			474	17.52
390	391.121	393.603	389.401	-5.12783	-11.1403			474.5	17.16
390.5	391.166	393.613	389.454	-5.7935	-10.6448			475	17.06
391	391.212	393.624	389.507	-5.694	-10.9425			475.5	16.36
391.5	391.258	393.634	389.559	-5.30283	-10.8003			476	16.96
392	391.304	393.644	389.612	-5.17767	-10.3837			476.5	17.6
392.5	391.35	393.654	389.663	-5.48367	-10.6382			477	21.28
393	391.396	393.665	389.713	-5.67267	-10.9628			477.5	18.6
393.5	391.441	393.676	389.762	-5.47517	-10.5797			478	16.2
394	391.487	393.688	389.811	-5.29683	-10.8788			478.5	15.28
394.5	391.531	393.7	389.861	-5.4075	-10.7922			479	14.38
395	391.576	393.712	389.912	-5.13833	-10.7142			479.5	15.04
395.5	391.619	393.724	389.965	-5.13517	-10.5765			480	14.2
396	391.662	393.737	390.02	-5.07767	-10.8163
396.5	391.705	393.75	390.075	-5.32117	-10.8577
397	391.747	393.763	390.128	-5.04517	-10.52
397.5	391.79	393.778	390.178	-4.94883	-10.3652
398	391.832	393.793	390.215	-5.32167	-10.605
398.5	391.873	393.809	390.238	-5.05167	-10.8962
399	391.915	393.824	390.26	-5.22067	-11.0147
399.5	391.955	393.84	390.281	-5.2395	-11.2835
400	391.995	393.855	390.302	-4.91767	-11.3782
400.5	392.035	393.87	390.321	-4.54633	-10.667
401	392.076	393.885	390.34	-4.725	-11.4152
401.5	392.118	393.9	390.357	-4.72017	-11.3768
402	392.16	393.915	390.373	-4.69183	-11.4058
402.5	392.203	393.929	390.387	-4.65883	-10.8218
403	392.245	393.943	390.398	-5.2205	-11.2042
404	392.329	393.971	390.411	-5.29933	-11.2883
404.5	392.371	393.985	390.411	-5.26083	-11.2095
405	392.411	394	390.411	-5.52717	-10.958
405.5	392.451	394.016	390.411	-5.14217	-10.5283
406	392.49	394.032	390.411	-5.28217	-10.7187
406.5	392.528	394.049	390.411	-5.44283	-10.9205
407	392.566	394.077	390.411	-4.8235	-10.4425
407.5	392.604	394.111	390.411	-5.30933	-10.5688
408	392.641	394.145	390.411	-5.3605	-10.9033
408.5	392.679	394.178	390.411	-5.7555	-11.0677
409	392.716	394.211	390.411	-5.8425	-11.1582
409.5	392.753	394.243	390.411	-5.957	-11.3433
410	392.79	394.276	390.411	-5.66617	-11.0647
410.5	392.827	394.309	390.411	-5.471	-11.0203
411	392.863	394.342	390.411	-5.66917	-10.9083
411.5	392.898	394.376	390.413	-5.7585	-10.837
412	392.933	394.41	390.419	-5.4125	-11.007
412.5	392.967	394.442	390.427	-5.58033	-11.1898
413	393.001	394.473	390.435	-5.69033	-11.2322
413.5	393.034	394.502	390.439	-5.40367	-10.8073
414	393.068	394.529	390.441	-5.46833	-11.0942
414.5	393.101	394.558	390.442	-5.55817	-11.188
415	393.135	394.589	390.442	-5.70867	-11.0352
415.5	393.17	394.624	390.445	-5.6735	-11.1928
416	393.206	394.66	390.449	-5.30183	-11.0192
416.5	393.241	394.697	390.455	-5.2605	-11.4878
417	393.275	394.731	390.465	-5.50883	-10.9622
417.5	393.308	394.76	390.478	-5.69617	-11.286
418	393.341	394.787	390.494	-5.16683	-11.2198
418.5	393.375	394.814	390.513	-5.5725	-11.3895
419	393.41	394.842	390.534	-5.42467	-11.8408
419.5	393.447	394.874	390.557	-5.2105	-11.4678
420	393.486	394.909	390.581	-5.52067	-11.2885
420.5	393.526	394.947	390.607	-5.49567	-11.3035
421	393.564	394.985	390.651	-5.44533	-11.4042
421.5	393.602	395.024	390.709	-5.35167	-11.6513
422	393.638	395.061	390.769	-5.632	-11.0713
422.5	393.673	395.098	390.83	-5.34567	-11.3407
423	393.708	395.132	390.891	-5.46067	-11.047
423.5	393.743	395.164	390.95	-5.22933	-11.2483
424	393.778	395.196	391.009	-5.54667	-10.9977
424.5	393.814	395.227	391.065	-5.12833	-10.8602
425	393.85	395.26	391.12	-5.056	-11.2747
425.5	393.885	395.294	391.172	-4.97567	-10.6407
426	393.922	395.33	391.224	-4.85283	-11.1772
426.5	393.958	395.368	391.276	-4.731	-10.9843
427	393.995	395.406	391.33	-4.66317	-10.7968
427.5	394.033	395.443	391.385	-4.86633	-10.7698
428	394.071	395.481	391.443	-4.77133	-10.757
428.5	394.11	395.518	391.502	-4.77633	-10.8988
429	394.151	395.555	391.562	-4.84267	-10.8345
429.5	394.193	395.592	391.622	-5.40767	-11.2498
430	394.235	395.629	391.683	-5.30267	-11.3722
430.5	394.278	395.666	391.745	-5.21	-11.9548
431	394.322	395.705	391.807	-5.21183	-11.7935
431.5	394.365	395.744	391.87	-5.2495	-11.9257
432	394.407	395.785	391.933	-5.05317	-12.0038
432.5	394.45	395.826	391.995	-5.172	-12.3668
433	394.492	395.867	392.056	-4.88517	-11.9757
433.5	394.534	395.909	392.115	-4.85833	-12.0378
434	394.576	395.95	392.173	-5.58067	-11.653
434.5	394.618	395.99	392.232	-5.8185	-11.5633
435	394.661	396.031	392.293	-5.86333	-11.134
435.5	394.704	396.072	392.356	-5.7815	-11.1703
436	394.748	396.113	392.422	-5.67233	-10.9723
436.5	394.793	396.154	392.487	-5.61283	-11.5137
437	394.838	396.197	392.55	-5.8845	-11.117
437.5	394.882	396.242	392.61	-5.82883	-11.115
438	394.927	396.287	392.667	-5.89467	-11.0688
438.5	394.971	396.333	392.725	-5.52483	-11.1243
439	395.015	396.379	392.783	-5.511	-11.7008
439.5	395.058	396.425	392.844	-5.52917	-11.2847
440	395.102	396.47	392.907	-5.6155	-11.1658
440.5	395.146	396.516	392.97	-5.40583	-11.2342
441	395.19	396.563	393.033	-5.467	-11.3675
441.5	395.235	396.61	393.094	-5.08683	-10.8935
442	395.28	396.657	393.153	-4.87667	-10.8487
442.5	395.325	396.705	393.21	-4.85333	-10.7353
443	395.37	396.753	393.267	-5.25517	-10.8333
443.5	395.414	396.799	393.321	-5.55183	-11.1037
444	395.459	396.845	393.376	-5.12417	-10.9252
444.5	395.504	396.89	393.43	-5.1465	-11.0388
445	395.548	396.934	393.486	-5.158	-11.3028
445.5	395.593	396.978	393.544	-4.83317	-11.166
446	395.638	397.021	393.603	-4.92117	-11.5043
446.5	395.683	397.066	393.662	-4.41317	-11.5862
447	395.728	397.111	393.721	-4.59383	-11.483
447.5	395.773	397.16	393.778	-4.55167	-11.6253
448	395.817	397.209	393.833	-4.34983	-11.4737
448.5	395.863	397.258	393.885	-4.47683	-11.3893
449	395.91	397.307	393.933	-4.32883	-11.2827
449.5	395.957	397.353	393.978	-4.22667	-11.1912
450	396.006	397.398	394.022	-3.82317	-11.0393
450.5	396.055	397.442	394.066	-3.8755	-10.9535
451	396.104	397.486	394.112	-3.98633	-11.0143
451.5	396.151	397.532	394.162	-4.29333	-11.048
452	396.197	397.579	394.215	-4.38933	-11.0605
452.5	396.244	397.627	394.27	-4.6555	-10.923
453	396.29	397.675	394.323	-4.488	-11.051
453.5	396.336	397.723	394.374	-4.451	-10.728
454	396.383	397.773	394.423	-4.56983	-10.8655
454.5	396.43	397.822	394.471	-5.03517	-11.0263
455	396.478	397.872	394.518	-4.68267	-10.9417
455.5	396.525	397.922	394.564	-4.65633	-10.977
456	396.572	397.973	394.61	-5.10767	-11.3643
456.5	396.619	398.023	394.655	-4.8795	-10.9283
457	396.665	398.073	394.697	-5.0305	-11.0075
457.5	396.711	398.121	394.738	-5.06683	-10.8922
458	396.757	398.17	394.776	-5.10433	-10.8348
458.5	396.804	398.218	394.813	-5.33067	-10.97
459	396.851	398.269	394.849	-5.353	-11.1277
459.5	396.899	398.321	394.885	-4.86633	-10.9975
460	396.949	398.375	394.922	-5.32733	-11.1495
460.5	396.998	398.429	394.961	-5.1505	-11.4733
461	397.048	398.484	395.003	-5.304	-11.4618
461.5	397.098	398.538	395.049	-5.54317	-11.4372
462	397.147	398.592	395.096	-5.1545	-11.5955
462.5	397.197	398.647	395.141	-5.3635	-11.5718
463	397.246	398.704	395.181	-4.9415	-11.0987
463.5	397.295	398.764	395.212	-5.04733	-11.0462
464	397.344	398.825	395.226	-5.22833	-10.8292
464.5	397.393	398.886	395.24	-5.4165	-10.961
465	397.443	398.946	395.254	-4.83733	-11.5852
465.5	397.494	399.003	395.271	-4.55083	-11.5025
466	397.546	399.06	395.29	-4.58083	-11.2478
466.5	397.598	399.118	395.308	-4.8005	-11.2347
467	397.651	399.179	395.324	-4.86333	-11.175
467.5	397.703	399.244	395.338	-4.85233	-11.157
468	397.754	399.312	395.35	-5.14717	-11.4175
468.5	397.805	399.38	395.361	-5.06267	-11.4162
469	397.855	399.445	395.37	-4.89017	-11.35
469.5	397.905	399.506	395.38	-4.624	-11.6655
470	397.953	399.566	395.388	-4.54533	-11.5687
470.5	398.002	399.627	395.396	-4.81367	-11.6342
471	398.049	399.695	395.403	-4.61067	-11.7827
471.5	398.097	399.772	395.407	-4.65233	-11.7423
472	398.145	399.855	395.411	-4.9475	-11.4587
472.5	398.193	399.939	395.416	-4.75583	-11.4383
473	398.243	400.019	395.421	-4.28583	-11.388
473.5	398.294	400.093	395.428	-4.71217	-11.5845
474	398.346	400.166	395.434	-4.55383	-11.8282
474.5	398.398	400.244	395.436	-4.28167	-11.7915
475	398.449	400.335	395.436	-4.60283	-12.0662
475.5	398.5	400.443	395.436	-4.52417	-11.7867
476	398.55	400.561	395.436	-4.42017	-12.264
476.5	398.6	400.679	395.436	-4.84283	-12.1712
477	398.65	400.789	395.436	-4.43717	-11.8547
477.5	398.7	400.884	395.436	-4.44383	-11.6822
478	398.75	400.97	395.436	-4.4495	-11.6275
478.5	398.801	401.055	395.436	-4.70667	-11.8278
479	398.853	401.148	395.436	-4.90633	-11.74
479.5	398.905	401.255	395.436	-4.9635	-11.8358
480	398.957	401.372	395.436	-5.36233	-11.4315
480.5	399.009	401.493	395.436	-5.4235	-11.2942
481	399.061	401.611	395.436	-5.1415	-10.9145
481.5	399.113	401.721	395.447	-5.0445	-11.0398
482	399.164	401.821	395.468	-5.12233	-10.9287
482.5	399.215	401.91	395.491	-5.08167	-11.0105
483	399.266	401.989	395.512	-5.22717	-11.316
483.5	399.317	402.058	395.526	-5.29767	-11.2787
484	399.367	402.124	395.535	-5.0765	-11.1798
484.5	399.418	402.195	395.539	-5.17517	-11.5685
485	399.47	402.28	395.541	-5.23533	-11.707
485.5	399.521	402.384	395.543	-5.72433	-11.4397
486	399.573	402.497	395.546	-5.54033	-11.896
486.5	399.624	402.609	395.552	-5.762	-11.5813
487	399.676	402.707	395.563	-5.908	-11.6227
487.5	399.727	402.784	395.58	-5.80633	-11.5858
488	399.777	402.841	395.601	-5.42417	-11.638
488.5	399.828	402.886	395.626	-5.37583	-11.17
489	399.878	402.925	395.653	-5.44317	-11.1508
489.5	399.928	402.963	395.697	-5.56133	-11.1798
490	399.977	403.002	395.75	-5.365	-11.601
490.5	400.027	403.044	395.802	-5.27117	-11.3403
491	400.078	403.091	395.852	-5.28117	-11.5207
491.5	400.128	403.143	395.9	-4.88067	-11.1218
492	400.18	403.197	395.948	-4.94967	-11.503
492.5	400.232	403.251	395.998	-5.2705	-11.5528
493	400.284	403.301	396.054	-5.30683	-11.507
493.5	400.336	403.345	396.116	-5.426	-11.5078
494	400.389	403.385	396.182	-5.45	-11.7425
494.5	400.442	403.425	396.249	-5.16467	-11.689
495	400.494	403.467	396.313	-5.1615	-11.7467
495.5	400.546	403.514	396.371	-4.98433	-11.7627
496	400.598	403.563	396.421	-4.84733	-11.7573
496.5	400.65	403.611	396.46	-5.1775	-11.28
497	400.701	403.653	396.485	-4.78383	-12.019
497.5	400.752	403.687	396.497	-4.85683	-11.9637
498	400.803	403.716	396.506	-5.05433	-12.2642
498.5	400.854	403.745	396.525	-4.88867	-12.1245
499	400.907	403.778	396.57	-4.9805	-11.9112
499.5	400.96	403.819	396.648	-5.48467	-11.6387
500	401.013	403.865	396.75	-5.43117	-11.2043
500.5	401.066	403.913	396.86	-5.1365	-11.2368
501	401.117	403.958	396.965	-5.5755	-11.1285
501.5	401.168	403.999	397.052	-5.414	-11.1213
502	401.217	404.035	397.126	-5.61733	-11.0698
502.5	401.266	404.068	397.194	-5.31033	-11.2898
503	401.316	404.101	397.264	-5.42717	-11.5075
503.5	401.368	404.134	397.342	-5.457	-11.5603
504	401.42	404.167	397.428	-5.44633	-11.3507
504.5	401.473	404.202	397.518	-5.34933	-12.3045
505	401.526	404.239	397.611	-5.26583	-12.2028
505.5	401.58	404.279	397.704	-5.2645	-12.1908
506	401.633	404.319	397.796	-5.39283	-12.348
506.5	401.686	404.36	397.884	-5.22233	-12.5822
507	401.74	404.4	397.968	-5.16	-11.8822
507.5	401.794	404.438	398.045	-5.383	-12.4017
508	401.849	404.475	398.117	-5.393	-12.2427
508.5	401.903	404.511	398.187	-5.45283	-12.6353
509	401.957	404.548	398.257	-5.6805	-12.2992
509.5	402.01	404.585	398.329	-5.63267	-12.504
510	402.063	404.623	398.402	-6.07464	-12.5449
511	402.17	404.705	398.546	-5.561	-12.515
512	402.279	404.796	398.683	-6.47694	-12.358
513	402.389	404.883	398.816	-5.855	-12.462
514	402.497	404.956	398.949	-6.32855	-12.4611
515	402.603	405.028	399.076	-5.946	-12.517
516	402.711	405.11	399.193	-5.98832	-12.4164
517	402.817	405.195	399.301	-5.561	-12.76
519	403.029	405.349	399.515	-5.764	-12.661
520	403.139	405.43	399.647	-5.87546	-12.5619
521	403.25	405.516	399.789	-5.614	-12.834
522	403.361	405.603	399.927	-5.26795	-12.6953
523	403.471	405.695	400.052	-5.746	-12.66
524	403.579	405.797	400.162	-5.97088	-12.3067
525	403.688	405.917	400.265	-5.918	-12.205
526	403.8	406.055	400.368	-6.38035	-12.2246
527	403.912	406.196	400.466	-5.784	-12.443
528	404.021	406.323	400.552	-7.10304	-12.206
529	404.13	406.439	400.635	-6.166	-12.488
530	404.241	406.554	400.721	-7.22864	-12.4877
531	404.356	406.682	400.798	-5.635	-12.472
532	404.476	406.836	400.826	-7.15921	-12.124
533	404.596	407.022	400.846	-5.366	-12.368
534	404.714	407.239	400.862	-6.2278	-12.2503
535	404.832	407.455	400.867	-6.029	-12.329
536	404.953	407.644	400.867	-6.48219	-12.2342
537	405.078	407.826	400.867	-5.958	-12.453
538	405.207	408.021	400.868	-5.98198	-12.3233
539	405.333	408.192	400.868	-5.857	-12.363
540	405.45	408.304	400.868	-6.91082	-12.0409
541	405.565	408.382	400.868	-6.071	-12.373
542	405.683	408.458	400.892	-7.2742	-12.2787
543	405.802	408.541	400.929	-5.783	-12.193
544	405.917	408.629	400.938	-6.84255	-11.8997
545	406.03	408.715	400.977	-5.668	-12.371
546	406.144	408.792	401.125	-7.18492	-12.6006
547	406.262	408.868	401.342	-5.806	-12.34
548	406.383	408.948	401.572	-4.08264	-12.639
549	406.505	409.029	401.825	-5.753	-12.459
550	406.623	409.104	402.104	-7.49479	-12.0803
551	406.737	409.186	402.296	-5.398	-12.321
552	406.851	409.279	402.373	-8.30743	-12.195
553	406.977	409.352	402.743	-6.311	-12.518
554	407.123	409.405	403.696	-8.14943	-12.194
555	407.273	409.596	404.628	-5.601	-12.223
557	407.576	410.668	404.953	-5.919	-12.608
558	407.775	411.246	405.102	-6.52625	-12.4296
559	407.972	411.668	405.297	-5.55	-12.712
560	408.134	411.867	405.401	-4.94116	-12.6535
561	408.29	411.933	405.588	-5.95	-12.604
562	408.472	411.984	406.011	-6.05552	-12.6922
563	408.65	412.066	406.436	-5.941	-12.91
564	408.79	412.21	406.626	-7.59429	-12.4156
565	408.93	412.437	406.723	-6.252	-12.578
566	409.109	412.75	406.908	-7.08574	-12.1572
567	409.309	413.081	407.134	-5.594	-12.23
568	409.501	413.361	407.317	-7.94868	-11.8438
569	409.662	413.561	407.452	-5.712	-12.73
570	409.777	413.677	407.554	-5.65906	-12.345
572	409.943	413.778	407.739	-5.08433	-12.7792
574	410.103	413.809	407.927	-5.13118	-12.8517
576	410.25	413.809	408.093	-5.45896	-12.8941
578	410.373	413.809	408.272	-5.84215	-12.4442
580	410.519	413.809	408.458	-5.41199	-12.7927
582	410.702	413.824	408.626	-5.13737	-11.8405
584	410.881	413.846	408.791	-5.46213	-11.8975
585	410.963	413.853	408.863	-5.04503	-12.5705
586	411.045	413.878	408.923	-5.48735	-12.019
588	411.202	413.929	409.062	-5.20007	-12.1005
590	411.351	413.98	409.207	-5.25824	-11.6611
592	411.494	414.036	409.322	-5.25152	-11.7011
594	411.636	414.099	409.444	-5.19645	-12.1698
595	411.711	414.135	409.505	-5.1713	-12.529
596	411.785	414.169	409.56	-4.53818	-11.5035
598	411.927	414.247	409.692	-5.60767	-11.8934
600	412.063	414.319	409.823	-5.22282	-11.6299
602	412.19	414.382	409.947	-5.25145	-11.7792
604	412.317	414.479	410.075	-5.21861	-11.9932
605	412.381	414.523	410.13	-5.91046	-11.9232
606	412.44	414.542	410.189	-5.8071	-11.3294
608	412.541	414.557	410.3	-5.00793	-11.0763
610	412.646	414.626	410.396	-5.157	-11.6319
612	412.744	414.679	410.504	-4.93544	-11.5808
614	412.836	414.698	410.585	-4.70387	-11.7469
615	412.884	414.716	410.611	-4.96209	-11.6103
616	412.922	414.727	410.641	-5.14408	-11.6251
618	412.989	414.752	410.718	-5.22557	-11.8827
620	413.057	414.761	410.78	-5.38322	-11.6711
622	413.11	414.763	410.842	-5.15704	-11.4405
624	413.158	414.773	410.931	-5.25205	-11.1198
625	413.181	414.773	410.982	-5.16661	-11.7576
626	413.2	414.773	411.046	-5.44886	-11.5738
628	413.242	414.778	411.175	-5.60985	-11.7454
630	413.283	414.783	411.266	-5.29922	-12.1909
632	413.325	414.786	411.351	-5.72122	-12.032
634	413.378	414.802	411.43	-5.77562	-11.3886
635	413.402	414.803	411.461	-5.48943	-11.9287
636	413.425	414.806	411.502	-6.06417	-11.9167
638	413.473	414.806	411.585	-5.33297	-11.6463
640	413.519	414.806	411.667	-5.5183	-11.4482
642	413.559	414.81	411.754	-5.59388	-11.5757
644	413.604	414.81	411.835	-5.30607	-11.2423
645	413.62	414.81	411.874	-5.26188	-11.5143
646	413.633	414.812	411.908	-5.20125	-11.0527
648	413.656	414.826	411.97	-5.15156	-11.3046
650	413.679	414.827	412.032	-5.52829	-11.524
652	413.702	414.827	412.087	-5.20142	-11.5494
654	413.723	414.841	412.143	-5.35582	-11.2555
655	413.734	414.845	412.173	-4.73374	-11.3066
656	413.745	414.846	412.2	-5.53598	-11.6523
658	413.762	414.85	412.249	-5.26311	-11.533
660	413.774	414.851	412.287	-5.16885	-11.1404
662	413.789	414.851	412.338	-5.97969	-11.6385
664	413.804	414.851	412.402	-5.95928	-11.4035
666	413.812	414.851	412.45	-5.67358	-11.3952
668	413.821	414.858	412.482	-5.19412	-11.4451
670	413.833	414.859	412.509	-5.87824	-11.5438
672	413.845	414.859	412.536	-5.31598	-11.4658
674	413.86	414.864	412.577	-5.86014	-11.8684
676	413.869	414.866	412.63	-6.00273	-11.7203
678	413.879	414.866	412.648	-5.85589	-11.4192
680	413.889	414.869	412.648	-5.59428	-11.2746
682	413.899	414.869	412.66	-5.24466	-11.4972
684	413.909	414.869	412.712	-5.69845	-11.3903
685	413.912	414.869	412.734	-4.55092	-11.5968
686	413.917	414.869	412.757	-5.25379	-11.1905
688	413.924	414.872	412.773	-5.28605	-10.7982
690	413.928	414.872	412.781	-5.14543	-11.4565
692	413.937	414.873	412.816	-5.73386	-11.3219
694	413.942	414.873	412.834	-4.97297	-11.0489
695	413.943	414.873	412.839	-5.42708	-11.055
696	413.945	414.873	412.844	-4.85889	-10.9782
698	413.953	414.873	412.853	-5.65919	-10.8667
700	413.96	414.874	412.857	-4.9147	-11.1758
702	413.961	414.874	412.861	-5.65628	-11.3813
704	413.965	414.874	412.867	-5.40247	-11.2051
706	413.969	414.874	412.892	-4.61845	-11.4902
708	413.975	414.874	412.917	-5.36379	-11.5597
710	413.982	414.874	412.924	-4.83993	-11.7908
712	413.985	414.874	412.941	-4.65911	-11.6277
714	413.989	414.874	412.961	-4.6764	-11.275
716	413.989	414.874	412.978	-6.01647	-11.5736
718	413.99	414.874	412.987	-5.80689	-11.3707
720	413.991	414.874	412.987	-5.07716	-11.9857
722	413.994	414.874	412.988	-4.79981	-11.2283
724	413.996	414.874	413.003	-4.02906	-11.5045
725	413.996	414.874	413.007	-5.65624	-11.7284
726	413.997	414.874	413.007	-5.1689	-11.6036
728	413.999	414.874	413.007	-5.16005	-11.5434
730	414	414.874	413.007	-4.95218	-11.5644
730.5	414.001	414.874	413.008	-4.95996	-11.3068
731	414.001	414.874	413.008	-5.23784	-11.3973
731.5	414.002	414.874	413.009	-5.21727	-11.1072
732	414.002	414.874	413.009	-5.8449	-11.5122
732.5	414.002	414.874	413.009	-6.18106	-11.8859
733	414.003	414.874	413.009	-5.92343	-11.8675
733.5	414.003	414.874	413.009	-5.70513	-11.6959
734	414.004	414.874	413.009	-6.06513	-11.9179
734.5	414.004	414.874	413.009	-5.76133	-12.364
735	414.005	414.874	413.009	-5.8911	-12.08
735.5	414.005	414.874	413.009	-5.99077	-11.9511
736	414.005	414.874	413.009	-5.7301	-12.2632
736.5	414.006	414.874	413.01	-5.72362	-12.1195
737	414.006	414.874	413.01	-6.07427	-12.0532
737.5	414.007	414.874	413.01	-5.51428	-12.3259
738	414.007	414.874	413.011	-5.83462	-12.2695
738.5	414.007	414.874	413.012	-5.91542	-12.1614
739	414.008	414.874	413.013	-6.29833	-12.2795
739.5	414.008	414.874	413.014	-5.94907	-12.1723
740	414.009	414.874	413.016	-5.96003	-12.1398
740.5	414.009	414.874	413.017	-5.94152	-12.1046
741	414.009	414.874	413.017	-5.92171	-12.1498
741.5	414.01	414.874	413.017	-5.37193	-12.0817
742	414.01	414.874	413.017	-5.48656	-12.201
742.5	414.011	414.874	413.017	-5.59322	-12.1549
743	414.011	414.874	413.017	-5.26215	-12.0777
743.5	414.011	414.874	413.017	-4.77609	-11.704
744	414.012	414.874	413.018	-5.54646	-11.7923
744.5	414.012	414.874	413.02	-5.07174	-11.4822
745	414.013	414.887	413.023	-5.26473	-11.8162
745.5	414.013	414.943	413.026	-5.04794	-11.4546
746	414.013	415.012	413.027	-5.1917	-11.3982
746.5	414.014	415.07	413.027	-5.24526	-11.3255
747	414.014	415.088	413.027	-5.22832	-11.2061
747.5	414.015	415.088	413.027	-5.11935	-11.3174
748	414.066	415.124	413.027	-5.13576	-11.3625
748.5	414.142	415.332	413.034	-4.95462	-11.4808
749.5	414.329	416.649	413.146	-4.93028	-11.1088
750	414.478	417.676	413.262	-4.60077	-11.4285
750.5	414.689	418.708	413.411	-5.29488	-11.5256
751	414.908	419.551	413.591	-5.37381	-11.4299
751.5	415.134	420.063	413.798	-5.09702	-11.3186
752	415.366	420.304	414.022	-5.09965	-11.3728
752.5	415.605	420.385	414.251	-5.09956	-11.3329
753	415.849	420.418	414.476	-5.27676	-11.6303
753.5	416.098	420.491	414.688	-5.21154	-11.628
754	416.349	420.6	414.891	-5.69554	-11.824
754.5	416.6	420.717	415.093	-5.80108	-11.8297
755	416.848	420.815	415.302	-5.96537	-11.9894
755.5	417.092	420.874	415.523	-5.37987	-11.3039
756	417.332	420.888	415.751	-5.13878	-11.1064
756.5	417.57	420.891	415.98	-5.40477	-11.2194
757	417.806	420.892	416.203	-5.45958	-11.2339
757.5	418.04	420.897	416.414	-5.10426	-11.1609
758	418.273	420.906	416.617	-5.40917	-11.351
758.5	418.5	420.92	416.816	-5.03631	-10.9673
759	418.672	420.94	417.014	-5.16062	-11.6806
759.5	418.778	420.966	417.176	-5.16381	-11.865
760	418.88	420.999	417.278	-5.19288	-11.5405
760.5	418.977	421.039	417.379	-5.18737	-11.3237
761	419.07	421.089	417.48	-5.24536	-11.2989
761.5	419.159	421.148	417.579	-4.82479	-11.3102
762	419.244	421.21	417.672	-5.05052	-11.3236
762.5	419.327	421.269	417.757	-4.68074	-10.5551
763	419.407	421.318	417.829	-5.65437	-11.194
763.5	419.485	421.352	417.886	-5.28548	-11.757
764	419.557	421.373	417.925	-5.33345	-11.5587
764.5	419.618	421.386	417.945	-5.64649	-11.7376
765	419.663	421.396	417.945	-5.60396	-11.975
765.5	419.689	421.404	417.945	-5.77986	-12.5362
766	419.7	421.412	417.945	-5.79444	-12.5486
766.5	419.7	421.418	417.945	-5.37289	-12.2294
767	419.7	421.42	417.945	-5.37802	-12.2859
767.5	419.7	421.42	417.945	-5.61608	-12.4568
768	419.7	421.42	417.945	-5.82725	-12.2789
768.5	419.7	421.42	417.945	-5.41757	-12.205
769	419.7	421.42	417.945	-5.32115	-12.3066
769.5	419.7	421.42	417.945	-5.40969	-12.4294
770	419.7	421.42	417.945	-5.56259	-12.427
770.5	419.7	421.42	417.945	-5.67415	-12.2474
771	419.7	421.42	417.945	-5.66886	-12.3001
771.5	419.7	421.42	417.945	-5.51306	-12.2007
772	419.7	421.42	417.945	-5.35676	-12.1753
772.5	419.7	421.42	417.945	-5.62302	-12.3538
773	419.7	421.42	417.945	-5.74311	-12.2866
773.5	419.7	421.42	417.945	-5.6009	-12.1866
774	419.7	421.42	417.945	-5.71183	-12.311
774.5	419.7	421.42	417.945	-5.5787	-12.1107
775	419.7	421.42	417.945	-5.38971	-12.0311
775.5	419.7	421.42	417.945	-5.63523	-12.3496
776	419.7	421.42	417.945	-5.87218	-12.4696
776.5	419.7	421.42	417.945	-5.19454	-12.0118
777	419.7	421.42	417.945	-5.50075	-12.1757
777.5	419.7	421.42	417.945	-5.31432	-12.1948
778	419.7	421.42	417.945	-5.56932	-12.2114
778.5	419.7	421.42	417.945	-5.53941	-12.8167
779	419.7	421.42	417.945	-5.43263	-12.8577
779.5	419.7	421.42	417.945	-5.52589	-12.4961
780	419.7	421.42	417.945	-5.6852	-12.5357
780.5	419.7	421.42	417.945	-5.53258	-12.7348
781	419.7	421.42	417.945	-5.50257	-12.7275
781.5	419.7	421.42	417.945	-5.40399	-12.6008
782	419.7	421.42	417.945	-5.23998	-12.4856
782.5	419.7	421.42	417.945	-5.1192	-12.362
783	419.7	421.42	417.945	-5.44147	-12.6067
783.5	419.7	421.42	417.945	-5.76458	-12.4117
784	419.7	421.42	417.945	-5.96136	-12.5317
784.5	419.7	421.42	417.947	-5.39925	-12.3676
785	419.7	421.42	417.951	-5.46802	-12.4369
785.5	419.7	421.42	417.956	-5.368	-12.5027
786	419.7	421.42	417.956	-5.33063	-12.4148
786.5	419.7	421.42	417.956	-5.18787	-12.6983
787	419.7	421.42	417.956	-5.55014	-12.5298
787.5	419.7	421.42	417.956	-5.40254	-12.5605
788	419.7	421.42	417.956	-5.49984	-12.4678
788.5	419.7	421.42	417.956	-5.22137	-12.5818
789	419.7	421.42	417.956	-5.72779	-12.9381
789.5	419.7	421.42	417.956	-5.4242	-12.582
790	419.7	421.42	417.957	-5.46474	-12.4353
790.5	419.702	421.42	417.959	-5.24596	-12.4151
791	419.706	421.42	417.961	-5.32359	-12.6881
791.5	419.71	421.42	417.961	-5.51592	-12.6661
792	419.716	421.42	417.961	-5.58222	-12.7553
792.5	419.722	421.42	417.963	-5.82581	-12.7575
793	419.731	421.42	417.967	-5.91695	-12.7353
793.5	419.74	421.42	417.972	-5.23243	-12.3503
794	419.75	421.42	417.972	-5.31736	-12.112
794.5	419.76	421.42	417.972	-5.81474	-12.5114
795	419.768	421.42	417.972	-5.76247	-12.4081
795.5	419.77	421.42	417.972	-5.60497	-12.5502
796	419.77	421.42	417.972	-5.77518	-12.5325
796.5	419.77	421.42	417.972	-5.30265	-12.2817
797	419.77	421.42	417.972	-5.38061	-12.0909
797.5	419.77	421.42	417.972	-5.11937	-11.9425
798	419.771	421.42	417.972	-5.29249	-11.9172
798.5	419.771	421.42	417.972	-5.15114	-11.862
799	419.771	421.42	417.972	-5.51492	-11.9813
799.5	419.771	421.42	417.972	-5.52371	-12.034
800	419.771	421.42	417.972	-5.58586	-11.9998
800.5	419.772	421.42	417.972	-5.46264	-12.4944
801	419.772	421.42	417.972	-5.20751	-12.3834
801.5	419.772	421.426	417.972	-5.325	-12.1505
802	419.788	421.455	417.976	-5.51012	-12.2516
802.5	419.813	421.498	417.983	-5.49852	-12.3732
803	419.84	421.546	417.99	-5.49654	-12.2706
803.5	419.866	421.59	417.995	-5.47668	-12.1591
804	419.89	421.63	417.999	-5.10121	-10.2767
804.5	419.911	421.664	418.002	-5.21204	-12.2838
805	419.929	421.691	418.005	-5.26675	-12.3646
805.5	419.945	421.712	418.009	-5.07658	-12.6704
806	419.959	421.729	418.014	-5.43262	-12.1125
806.5	419.972	421.742	418.019	-5.33189	-12.1728
807	419.985	421.754	418.024	-5.24936	-12.3449
807.5	419.998	421.762	418.03	-5.18462	-11.5991
808	420.011	421.762	418.035	-5.08693	-11.3549
808.5	420.025	421.762	418.04	-5.32812	-11.292
809.5	420.051	421.762	418.048	-5.51617	-11.6197
810	420.063	421.762	418.051	-5.298	-11.674
810.5	420.075	421.762	418.055	-5.39094	-11.673
811	420.086	421.762	418.061	-5.23261	-11.5896
811.5	420.097	421.762	418.067	-5.3306	-11.6587
812	420.109	421.762	418.076	-5.30255	-11.6271
812.5	420.12	421.762	418.085	-5.67508	-11.7412
813	420.132	421.763	418.096	-5.71005	-11.7864
813.5	420.146	421.765	418.107	-5.65158	-11.4617
814	420.161	421.769	418.119	-5.78875	-11.7016
814.5	420.176	421.774	418.131	-5.58309	-11.6417
815	420.192	421.779	418.143	-5.47472	-11.5592
815.5	420.208	421.786	418.155	-5.33533	-11.4861
816	420.225	421.793	418.167	-5.69053	-11.4649
816.5	420.241	421.801	418.18	-5.96419	-11.4705
817	420.257	421.81	418.194	-5.81035	-11.6286
817.5	420.272	421.82	418.211	-5.66691	-11.7257
818	420.288	421.831	418.229	-5.53858	-11.5571
818.5	420.302	421.841	418.248	-5.53386	-11.3615
819	420.317	421.849	418.266	-5.64713	-11.3904
819.5	420.331	421.856	418.283	-5.61463	-11.435
820	420.345	421.862	418.298	-5.55398	-11.4551
820.5	420.359	421.868	418.312	-5.70739	-11.6236
821	420.373	421.875	418.324	-5.58983	-11.6229
821.5	420.388	421.884	418.335	-5.40287	-11.7989
822	420.402	421.894	418.344	-5.25188	-11.9146
822.5	420.418	421.904	418.351	-5.59748	-11.8863
823	420.433	421.914	418.358	-5.67059	-11.7027
823.5	420.449	421.923	418.364	-5.52463	-11.725
824	420.465	421.931	418.369	-5.5699	-11.7743
824.5	420.481	421.938	418.372	-5.62911	-12.0079
825	420.497	421.943	418.374	-5.27217	-11.8451
825.5	420.513	421.947	418.374	-5.55707	-11.8905
826	420.529	421.951	418.374	-5.24647	-11.7782
826.5	420.545	421.954	418.376	-5.67463	-11.8868
827	420.561	421.957	418.384	-5.61298	-11.8803
827.5	420.578	421.962	418.399	-5.48249	-11.1115
828	420.596	421.973	418.419	-5.856	-11.4061
828.5	420.613	421.987	418.441	-5.43613	-11.4824
829	420.63	422.002	418.462	-5.29032	-11.3082
829.5	420.647	422.018	418.481	-5.62952	-11.1775
830	420.664	422.035	418.498	-5.52722	-11.3345
830.5	420.681	422.052	418.518	-5.5676	-11.9858
831	420.698	422.071	418.542	-5.54134	-11.9975
831.5	420.715	422.09	418.571	-5.81912	-12.0572
832	420.733	422.11	418.602	-5.54775	-12.0172
832.5	420.75	422.131	418.628	-5.27577	-11.7223
833	420.766	422.155	418.64	-5.31213	-11.6776
833.5	420.785	422.18	418.64	-5.241	-11.2385
834	420.812	422.204	418.64	-5.85707	-11.4922
834.5	420.837	422.214	418.64	-5.50847	-11.5958
835	420.862	422.217	418.656	-5.47965	-12.1303
835.5	420.887	422.217	418.695	-5.64198	-12.257
836	420.915	422.217	418.755	-5.85744	-12.3154
836.5	420.95	422.219	418.907	-6.16044	-12.1603
837	420.994	422.244	419.08	-5.66679	-11.5786
837.5	421.05	422.315	419.265	-5.71717	-11.3615
838	421.112	422.408	419.453	-5.51775	-11.4179
838.5	421.176	422.504	419.634	-5.47976	-11.7099
839	421.235	422.584	419.799	-5.60779	-11.714
839.5	421.286	422.631	419.943	-5.64277	-11.784
840	421.331	422.654	420.065	-5.55372	-12.1894
840.5	421.371	422.664	420.168	-5.53488	-11.6929
841	421.411	422.674	420.255	-5.98295	-12.0254
841.5	421.452	422.694	420.329	-5.83376	-11.853
842	421.494	422.726	420.394	-5.68665	-11.7658
842.5	421.536	422.772	420.452	-5.23388	-11.7517
843	421.578	422.831	420.508	-5.09073	-11.8488
843.5	421.619	422.903	420.565	-5.42186	-11.5912
844	421.659	422.96	420.606	-5.33348	-11.339
844.5	421.699	423.007	420.634	-5.5995	-11.6175
845	421.739	423.056	420.66	-5.7831	-11.6416
845.5	421.778	423.106	420.682	-5.81395	-12.1053
846	421.816	423.151	420.699	-5.56024	-11.557
846.5	421.849	423.184	420.708	-5.83969	-11.4392
847	421.876	423.198	420.708	-5.21309	-11.3601
847.5	421.896	423.198	420.708	-5.16601	-11.7056
848	421.91	423.198	420.708	-5.40473	-11.4901
848.5	421.922	423.198	420.708	-6.21428	-11.6615
849	421.933	423.198	420.708	-5.71785	-11.6421
849.5	421.948	423.198	420.708	-5.94438	-11.8438
850	421.966	423.198	420.708	-5.64942	-11.7023
850.5	421.989	423.198	420.715	-6.07717	-11.5411
851	422.019	423.198	420.73	-5.69559	-11.7721
851.5	422.054	423.207	420.753	-5.43328	-11.6068
852	422.094	423.231	420.78	-5.64746	-11.5504
852.5	422.135	423.262	420.81	-5.19191	-8.93164
853	422.177	423.293	420.854	-5.34549	-11.4521
853.5	422.216	423.316	420.909	-5.2957	-10.3892
854	422.256	423.334	420.966	-5.52659	-11.3571
854.5	422.298	423.354	421.03	-5.19852	-10.3053
855	422.345	423.38	421.109	-5.86646	-11.424
856	422.459	423.462	421.314	-5.63328	-11.4301
856.5	422.522	423.568	421.422	-5.84551	-11.6182
857	422.586	423.688	421.518	-5.54301	-11.3642
857.5	422.648	423.818	421.596	-5.73967	-11.8136
858	422.708	423.95	421.657	-6.29557	-11.6554
858.5	422.766	424.077	421.707	-6.12482	-11.5671
859	422.82	424.193	421.753	-6.60334	-11.6855
859.5	422.871	424.292	421.798	-6.27703	-11.5599
860	422.918	424.38	421.842	-6.28727	-11.4098
860.5	422.964	424.45	421.884	-5.85451	-11.4613
861	423.008	424.493	421.922	-5.68362	-11.4567
861.5	423.051	424.541	421.955	-5.57525	-11.4633
862	423.094	424.593	421.983	-5.84685	-11.4485
862.5	423.138	424.647	422.008	-6.03377	-11.4716
863	423.181	424.701	422.03	-6.47069	-11.4504
863.5	423.225	424.755	422.049	-6.30953	-11.4616
864	423.268	424.805	422.064	-5.84976	-11.2806
865	423.319	424.89	422.08	-6.16912	-11.6002
865.5	423.338	424.921	422.087	-5.70826	-11.5335
866	423.355	424.943	422.094	-6.63798	-11.0193
866.5	423.367	424.955	422.099	-5.78694	-11.7204
867	423.375	424.957	422.102	-5.74848	-11.5697
867.5	423.376	424.957	422.102	-5.76951	-11.304
868	423.377	424.957	422.102	-5.83674	-11.3919
868.5	423.378	424.957	422.102	-6.28304	-11.3647
869	423.378	424.957	422.105	-5.76214	-11.4174
869.5	423.379	424.957	422.112	-5.86863	-11.4008
870	423.379	424.957	422.122	-6.19587	-11.1042
870.5	423.38	424.957	422.134	-5.89615	-11.4853
871	423.381	424.957	422.148	-5.64825	-11.4186
871.5	423.381	424.957	422.161	-6.51993	-11.8504
872	423.396	424.982	422.173	-5.98755	-10.9883
872.5	423.416	425.026	422.185	-5.5762	-11.8204
873	423.437	425.074	422.195	-5.80603	-11.4591
873.5	423.455	425.112	422.204	-6.26391	-11.5156
875	423.52	425.216	422.215	-5.9874	-11.2228
875.05	423.521	425.221	422.215	-6.2595	-11.3355
875.1	423.521	425.226	422.215	-6.79867	-12.058
875.2	423.523	425.236	422.215	-6.1235	-11.9225
875.3	423.524	425.247	422.215	-6.02167	-11.543
875.4	423.525	425.258	422.215	-6.05633	-11.4363
875.5	423.526	425.269	422.215	-6.19793	-11.6845
875.7	423.528	425.292	422.215	-5.71433	-11.0003
875.8	423.53	425.303	422.215	-5.98667	-11.2557
876	423.533	425.326	422.215	-4.78798	-12.0631
876.1	423.535	425.337	422.215	-6.09833	-11.3393
876.3	423.539	425.357	422.215	-6.74433	-11.8623
876.4	423.542	425.367	422.215	-5.91867	-10.9377
876.5	423.545	425.375	422.216	-6.03637	-11.4601
876.6	423.549	425.384	422.218	-5.77733	-10.8853
876.7	423.553	425.391	422.221	-6.13267	-11.3347
876.9	423.563	425.402	422.228	-6.54867	-10.8097
877	423.569	425.406	422.233	-5.87345	-11.2417
877.1	423.575	425.409	422.238	-6.08333	-11.0323
877.2	423.582	425.411	422.244	-6.15467	-11.7027
877.5	423.604	425.415	422.262	-5.6077	-11.0898
877.6	423.611	425.415	422.268	-7.45567	-11.7907
877.7	423.619	425.417	422.274	-6.53633	-11.2793
877.8	423.626	425.419	422.28	-6.02767	-10.8977
878	423.638	425.425	422.288	-5.51357	-11.0792
878.1	423.643	425.43	422.291	-6.14767	-10.9417
878.3	423.65	425.446	422.294	-5.88733	-10.9413
878.5	423.652	425.47	422.294	-5.76635	-11.1992
878.6	423.652	425.494	422.294	-5.621	-10.855
878.7	423.653	425.532	422.294	-5.69833	-10.8003
878.9	423.654	425.627	422.294	-5.67667	-10.7677
879	423.655	425.686	422.294	-5.90084	-11.4888
879.1	423.655	425.752	422.294	-5.84633	-10.8043
879.2	423.656	425.826	422.294	-6.09667	-11.0167
879.4	423.657	425.994	422.294	-5.95233	-11.0663
879.5	423.658	426.088	422.294	-6.18193	-11.7464
879.6	423.659	426.187	422.294	-6.11367	-11.5487
879.8	423.66	426.401	422.294	-5.83933	-11.5783
879.9	423.66	426.514	422.294	-6.01667	-11.1727
880	423.661	426.632	422.294	-5.94324	-10.7608
880.1	423.662	426.753	422.294	-5.92833	-11.5403
880.3	423.663	427.003	422.294	-5.97467	-10.7727
880.5	423.695	427.261	422.311	-5.87969	-10.9586
880.6	423.721	427.393	422.329	-6.34433	-10.4673
880.8	423.802	427.657	422.388	-6.52367	-10.4807
881	424.011	427.92	422.48	-5.65292	-11.1978
881.1	424.143	428.05	422.553	-6.46633	-10.5733
881.2	424.291	428.179	422.69	-6.62767	-10.4507
881.3	424.455	428.307	422.843	-6.38833	-10.4953
881.4	424.631	428.432	423.01	-6.57767	-10.6887
881.5	424.82	428.556	423.19	-5.80816	-11.0085
881.6	425.018	428.677	423.38	-6.46733	-10.4993
881.7	425.225	428.796	423.579	-6.58633	-10.4477
881.8	425.438	428.912	423.785	-6.36133	-10.2533
882	425.877	429.134	424.212	-6.29382	-10.4105
882.1	426.1	429.24	424.43	-6.37133	-10.3813
882.2	426.322	429.342	424.648	-6.58233	-10.4087
882.3	426.543	429.44	424.864	-5.65333	-9.08933
882.4	426.759	429.534	425.077	-5.83033	-8.81467
882.5	426.971	429.624	425.286	-5.68071	-10.327
882.55	427.074	429.666	425.388	-4.69833	-8.01633
882.6	427.175	429.708	425.488	-4.96033	-8.26267
882.7	427.37	429.788	425.682	-4.37533	-7.32033
882.8	427.555	429.862	425.865	-4.46333	-5.75467
882.9	427.728	429.931	426.037	-3.96433	-4.56233
883	427.886	429.994	426.196	-5.48976	-9.01823
883.05	427.96	430.024	426.27	-4.11233	-5.33267
883.1	428.03	430.052	426.34	-5.04233	-7.33833
883.2	428.159	430.103	426.47	-4.38733	-6.18467
883.25	428.218	430.128	426.529	-4.49433	-7.53233
883.3	428.274	430.151	426.586	-4.41633	-6.80167
883.35	428.327	430.173	426.639	-3.67233	-4.91733
883.4	428.377	430.194	426.689	-4.69833	-8.00867
883.5	428.467	430.234	426.781	-5.97255	-9.76111
883.55	428.508	430.253	426.823	-3.95433	-6.48633
883.6	428.547	430.271	426.862	-3.99533	-6.22067
883.7	428.617	430.306	426.933	-3.89833	-6.50933
883.8	428.678	430.34	426.994	-4.20133	-6.81467
883.9	428.731	430.373	427.048	-4.55133	-7.39333
884	428.777	430.406	427.093	-4.3017	-5.72044
884.1	428.817	430.439	427.132	-4.097	-8.006
884.2	428.853	430.474	427.165	-3.743	-7.26867
884.3	428.883	430.51	427.193	-4.33533	-8.40767
884.4	428.911	430.549	427.217	-3.97433	-8.12533
884.5	428.937	430.591	427.237	-3.89748	-7.76031
884.6	428.961	430.637	427.255	-3.73533	-7.99167
884.7	428.986	430.688	427.271	-3.602	-7.918
884.9	429.037	430.804	427.302	-3.65233	-7.28867
885	456.635	458.159	454.926	-3.83265	-7.98682
885.1	456.663	458.167	454.981	-3.71733	-7.36333
885.2	456.69	458.176	455.036	-3.78433	-8.07067
885.3	456.717	458.186	455.091	-3.56233	-6.87133
885.4	456.744	458.195	455.146	-3.71633	-8.13067
885.5	456.771	458.205	455.202	-4.5946	-7.83827
885.6	456.797	458.215	455.257	-3.512	-7.46267
885.7	456.823	458.225	455.312	-3.57533	-8.16767
885.9	456.875	458.246	455.421	-3.763	-8.12
886	456.901	458.257	455.474	-4.95342	-7.25996
886.1	456.926	458.269	455.527	-3.59033	-7.25633
886.2	456.952	458.28	455.58	-3.739	-8.40167
886.4	457.002	458.305	455.682	-3.70333	-8.24767
886.5	457.027	458.318	455.732	-3.78033	-8.28694
886.55	457.04	458.325	455.757	-4.47833	-8.54433
886.6	457.052	458.331	455.781	-3.90433	-8.64767
886.8	457.102	458.359	455.875	-3.6	-7.45367
886.9	457.127	458.373	455.92	-4.112	-6.231
887	457.152	458.388	455.964	-3.6296	-7.87663
887.1	457.177	458.404	456.006	-3.596	-6.39767
887.2	457.201	458.42	456.047	-3.544	-7.141
887.3	457.226	458.436	456.086	-3.825	-7.87967
887.5	457.275	458.469	456.16	-3.43335	-7.43372
887.6	457.299	458.487	456.194	-5.11	-11.35
887.7	457.323	458.504	456.227	-3.439	-7.12867
887.8	457.346	458.522	456.258	-3.546	-7.061
887.9	457.369	458.54	456.288	-4.118	-7.46167
888	457.392	458.558	456.316	-4.03896	-7.7434
888.1	457.414	458.576	456.342	-3.678	-6.714
888.2	457.436	458.594	456.367	-4.285	-8.553
888.4	457.478	458.631	456.412	-3.679	-7.42667
888.5	457.498	458.649	456.432	-3.41897	-7.1055
888.8	457.554	458.704	456.481	-3.769	-6.802
888.9	457.571	458.722	456.494	-3.705	-7.07867
889	457.587	458.74	456.506	-3.55168	-7.68852
889.1	457.603	458.758	456.516	-3.473	-7.689
889.2	457.617	458.776	456.524	-3.582	-7.49867
889.3	457.631	458.793	456.53	-3.46	-7.374
889.4	457.645	458.811	456.536	-4.423	-8.79567
889.5	457.658	458.828	456.54	-3.47385	-7.36123
889.6	457.671	458.846	456.544	-5.959	-8.893
889.7	457.683	458.863	456.546	-3.487	-7.20267
889.8	457.696	458.881	456.548	-3.665	-7.225
889.9	457.708	458.899	456.55	-3.221	-6.88367
890	457.721	458.917	456.551	-3.64874	-6.68027
890.5	457.791	459.015	456.557	-3.47682	-7.34982
891	457.883	459.128	456.578	-3.74085	-7.25538
891.5	458.007	459.263	456.629	-3.59166	-6.57848
892	458.159	459.426	456.711	-3.76786	-6.24251
892.5	458.332	459.626	456.823	-3.61603	-6.45988
893	458.517	459.871	456.963	-3.64725	-6.62913
893.5	458.707	460.161	457.125	-3.73562	-7.09937
894	458.899	460.481	457.299	-4.23252	-7.02692
894.5	459.091	460.808	457.473	-3.70683	-6.7944
895	459.281	461.119	457.633	-3.56769	-6.70757
895.5	459.468	461.397	457.772	-3.76959	-6.63174
896	459.652	461.642	457.906	-4.36466	-7.43351
896.5	459.836	461.857	458.053	-3.91613	-7.40958
897	460.022	462.048	458.234	-3.49138	-5.53212
897.5	460.211	462.217	458.463	-3.35812	-6.08098
898	460.403	462.361	458.723	-4.08404	-7.3428
898.5	460.596	462.475	458.991	-3.73926	-6.91868
899	460.787	462.556	459.243	-4.1673	-7.3842
899.5	460.976	462.617	459.464	-3.93008	-7.04082
900	461.164	462.755	459.657	-4.26866	-7.06968
900.5	461.352	463.085	459.835	-3.81472	-6.54917
901	461.542	463.723	460.009	-3.82453	-6.4369
901.5	461.734	464.728	460.188	-3.98144	-6.92563
902	461.929	465.937	460.372	-3.78982	-6.88027
902.5	462.125	467.13	460.559	-3.74015	-6.90906
903	462.324	468.088	460.748	-3.98799	-6.99051
903.5	462.524	468.653	460.936	-3.8317	-6.87076
904	462.726	468.903	461.122	-3.82305	-6.43492
904.5	462.929	468.979	461.306	-3.88951	-6.42826
905	463.132	469.023	461.486	-3.85114	-6.59791
905.5	463.337	469.143	461.662	-3.71093	-6.85786
906	463.542	469.329	461.834	-4.02847	-6.97977
906.5	463.75	469.543	462.006	-3.45016	-6.71397
907	463.96	469.743	462.179	-3.37251	-6.49248
907.5	464.173	469.899	462.353	-3.31782	-6.42935
908	464.388	470.016	462.529	-3.64932	-6.77218
908.5	464.604	470.108	462.704	-3.36479	-6.59207
909	464.82	470.188	462.879	-3.25301	-6.83314
909.5	465.036	470.268	463.053	-3.33229	-7.13627
910	465.25	470.347	463.223	-3.86561	-7.10304
910.5	465.462	470.418	463.391	-4.15059	-7.17627
911	465.67	470.478	463.555	-4.25713	-7.2105
911.5	465.874	470.524	463.714	-4.18313	-7.34083
912	466.075	470.558	463.871	-4.55939	-7.37577
912.5	466.272	470.588	464.026	-4.2186	-7.07146
913	466.468	470.617	464.18	-4.40268	-7.17163
913.5	466.661	470.651	464.334	-4.01755	-6.91993
914	466.851	470.695	464.488	-4.27041	-7.16139
914.5	467.036	470.751	464.64	-4.3727	-7.19609
915	467.213	470.823	464.791	-4.27411	-7.30527
915.5	467.38	470.914	464.94	-4.21671	-6.49452
916	467.54	471.02	465.087	-4.09007	-6.56759
916.5	467.692	471.137	465.233	-4.46052	-7.00135
917	467.84	471.262	465.379	-4.27371	-6.62623
917.5	467.983	471.391	465.524	-3.96358	-5.58991
918	468.124	471.528	465.669	-4.53082	-7.15699
918.5	468.262	471.679	465.812	-4.69737	-7.89812
919	468.398	471.848	465.953	-4.95045	-7.54158
919.5	468.533	472.039	466.091	-3.92043	-6.86675
920	468.665	472.143	466.225	-4.38445	-6.84094
920.5	468.794	472.244	466.354	-4.44533	-6.8903
921	468.92	472.338	466.476	-4.23446	-7.64192
921.5	469.039	472.421	466.546	-4.46145	-7.3078
922	469.152	472.492	466.594	-4.75699	-7.56698
922.5	469.254	472.552	466.628	-4.76539	-7.82559
923	469.344	472.603	466.643	-4.70024	-7.6314
923.5	469.419	472.645	466.643	-5.221	-8.14617
924	469.485	472.682	466.643	-5.19948	-8.16395
924.5	469.521	472.718	466.643	-4.9657	-8.03345
925	469.551	472.755	466.643	-5.06112	-7.70421
925.5	469.582	472.794	466.643	-5.23099	-7.81239
926	469.613	472.83	466.643	-5.5277	-7.76257
926.5	469.643	472.852	466.643	-5.22128	-7.53615
927	469.668	472.852	466.643	-4.54754	-7.74606
927.5	469.689	472.852	466.643	-4.93898	-8.16616
928	469.707	472.852	466.643	-5.19384	-8.26065
928.5	469.726	472.852	466.643	-4.79049	-7.78708
929	469.748	472.852	466.643	-5.33743	-8.89921
929.5	469.774	472.852	466.643	-4.8144	-8.003
930	469.797	472.862	466.643	-4.95132	-8.07984
930.5	469.807	472.956	466.643	-4.95854	-7.73414
931	469.807	473.054	466.643	-4.85601	-7.49081
931.5	469.807	473.142	466.643	-4.46078	-7.58613
932	469.808	473.194	466.643	-4.76573	-7.36978
932.5	469.808	473.194	466.643	-4.67334	-7.58518
933	469.809	473.194	466.643	-4.20633	-7.65073
933.5	469.809	473.194	466.643	-4.25592	-7.57922
934	469.81	473.194	466.643	-4.59414	-7.95897
934.5	469.81	473.194	466.648	-4.48332	-7.60068
935	469.811	473.194	466.658	-4.63028	-7.68491
935.5	469.82	473.194	466.674	-4.95116	-8.49212
936	469.833	473.195	466.693	-5.15478	-9.03185
936.5	469.848	473.245	466.713	-4.62378	-8.83099
937	469.864	473.302	466.734	-4.56786	-8.20587
937.5	469.879	473.336	466.754	-4.86916	-8.52343
938	469.893	473.344	466.773	-4.58073	-8.71058
938.5	469.907	473.344	466.799	-4.2683	-8.24911
939	469.921	473.344	466.835	-4.13954	-7.92516
939.5	469.935	473.346	466.872	-3.73816	-7.82852
940	469.95	473.354	466.909	-4.01561	-7.91022
940.5	469.965	473.364	466.947	-3.81307	-7.29733
941	469.98	473.374	466.985	-3.97413	-7.87808
941.5	469.996	473.383	467.022	-3.37628	-7.04412
942	470.011	473.391	467.06	-3.13651	-6.74353
942.5	470.027	473.398	467.097	-3.23888	-5.59403
943	470.042	473.406	467.135	-3.53339	-4.72997
943.5	470.057	473.414	467.172	-3.43783	-5.09537
944	470.071	473.423	467.21	-4.0399	-5.00406
944.5	470.085	473.431	467.247	-3.07527	-5.39911
945	470.099	473.439	467.285	-3.1705	-5.59776
945.5	470.113	473.446	467.321	-3.19318	-5.89019
946	470.138	473.452	467.356	-3.39298	-6.16145
946.5	470.166	473.458	467.387	-3.19711	-5.84295
947	470.194	473.465	467.412	-3.55165	-7.40837
947.5	470.222	473.472	467.432	-3.27637	-6.73383
948	470.25	473.48	467.448	-3.47226	-6.5914
948.5	470.278	473.489	467.463	-3.192	-6.08661
949	470.307	473.498	467.482	-2.94	-7.06227
949.5	470.336	473.506	467.505	-3.21872	-6.096
950	470.366	473.514	467.533	-4.00632	-8.22845
950.5	470.396	473.522	467.564	-3.45973	-7.2225
951	470.425	473.531	467.595	-3.3778	-7.32701
952	470.483	473.548	467.657	-3.82381	-7.15601
952.5	470.512	473.557	467.686	-3.34102	-6.77166
953	470.54	473.565	467.714	-3.41934	-6.98762
953.5	470.567	473.573	467.74	-3.38424	-6.45609
954	470.595	473.581	467.764	-3.70146	-7.38856
954.5	470.623	473.59	467.788	-3.12648	-6.41887
955	470.651	473.599	467.812	-3.10977	-6.88678
955.5	470.679	473.608	467.837	-3.08583	-7.57634
956	470.707	473.618	467.862	-3.88852	-7.47088
956.5	470.736	473.629	467.886	-3.53221	-7.25486
957	470.764	473.638	467.908	-2.9477	-6.71837
957.5	470.792	473.648	467.929	-3.66288	-7.74691
958	470.82	473.657	467.949	-3.72917	-7.2563
958.5	470.846	473.666	467.97	-3.12303	-7.36713
959	470.872	473.676	467.993	-3.54162	-7.72367
959.5	470.897	473.687	468.02	-3.65265	-7.98941
960	470.921	473.699	468.05	-3.54358	-8.36454
960.5	470.945	473.711	468.081	-3.58908	-8.13267
961	470.969	473.722	468.113	-3.74926	-8.66484
961.5	470.994	473.732	468.144	-3.64196	-9.24117
962	471.019	473.741	468.174	-3.51968	-8.45245
962.5	471.046	473.75	468.205	-3.90642	-8.93875
963	471.074	473.76	468.234	-4.22769	-9.16147
963.5	471.103	473.77	468.264	-4.16588	-8.92586
964	471.132	473.78	468.294	-3.83936	-8.42648
964.5	471.161	473.792	468.325	-3.74868	-8.44685
965	471.19	473.804	468.357	-3.54257	-7.91626
965.5	471.217	473.816	468.391	-3.50324	-7.64682
966	471.243	473.828	468.422	-3.86365	-8.23887
966.5	471.267	473.841	468.447	-3.90525	-9.08223
967	471.292	473.854	468.458	-4.13867	-9.43329
967.5	471.315	473.867	468.458	-4.1327	-8.98899
968	471.339	473.879	468.458	-3.8823	-8.19532
969	471.388	473.902	468.458	-4.09852	-8.47489
969.5	471.415	473.911	468.471	-4.34127	-8.60139
970	471.442	473.921	468.498	-3.63628	-8.13658
971	471.497	473.939	468.567	-4.12774	-7.99795
971.5	471.523	473.949	468.6	-3.85536	-8.03677
972	471.548	473.959	468.63	-4.20023	-8.08723
972.5	471.573	473.97	468.657	-4.45215	-9.98985
973	471.598	473.982	468.68	-4.715	-10.1762
973.5	471.624	473.994	468.699	-4.58957	-7.9999
974	471.65	474.006	468.715	-4.57587	-7.84169
974.5	471.678	474.018	468.727	-3.61541	-7.21232
975	471.706	474.03	468.735	-3.78089	-7.58513
975.5	471.734	474.04	468.74	-3.52577	-6.71176
976	471.762	474.05	468.746	-3.3322	-6.64994
976.5	471.79	474.061	468.754	-3.60923	-6.386
977	471.816	474.073	468.77	-3.75515	-6.26287
977.5	471.84	474.087	468.794	-3.66219	-7.43516
978	471.864	474.102	468.827	-4.06167	-7.60414
978.5	471.887	474.118	468.865	-3.69756	-7.12439
979	471.912	474.134	468.908	-3.67941	-6.42503
979.5	471.937	474.148	468.951	-3.51508	-6.16057
980	471.964	474.161	468.993	-3.38878	-6.80936
980.5	471.991	474.173	469.028	-3.3215	-7.58617
981	472.018	474.185	469.054	-3.38622	-7.37495
981.5	472.043	474.195	469.067	-3.56228	-6.85269
982	472.067	474.205	469.072	-3.6528	-7.18318
982.5	472.092	474.214	469.073	-3.69271	-7.13396
983	472.116	474.222	469.076	-3.434	-6.94641
983.5	472.142	474.231	469.086	-3.45532	-6.94239
984	472.169	474.24	469.102	-3.25073	-6.92405
984.5	472.196	474.251	469.124	-3.75663	-7.6534
985	472.223	474.262	469.151	-3.66066	-7.57791
985.5	472.249	474.275	469.181	-3.57786	-7.57759
986	472.275	474.29	469.213	-3.92603	-8.33877
986.5	472.301	474.305	469.243	-3.67872	-8.08806
987	472.327	474.321	469.268	-3.41758	-7.28904
987.5	472.353	474.337	469.287	-3.42412	-7.53261
988	472.379	474.362	469.301	-3.61335	-7.69584
988.5	472.406	474.391	469.315	-3.55214	-7.20737
989	472.432	474.419	469.333	-3.69367	-7.61277
989.5	472.458	474.445	469.358	-3.76093	-7.99117
990	472.485	474.47	469.388	-3.57087	-7.88848
990.5	472.511	474.493	469.421	-3.57312	-7.64228
991	472.537	474.517	469.456	-3.5959	-8.01931
991.5	472.564	474.54	469.49	-3.76338	-7.40468
992	472.59	474.563	469.524	-3.60558	-7.47607
992.5	472.615	474.587	469.558	-3.48134	-8.35989
993	472.64	474.61	469.593	-3.53107	-8.32622
993.5	472.664	474.634	469.629	-3.94686	-8.55949
994	472.688	474.658	469.666	-4.36133	-8.24787
994.5	472.712	474.683	469.703	-4.25139	-7.71183
995	472.736	474.707	469.738	-4.37411	-8.19427
995.5	472.762	474.731	469.771	-4.13048	-7.58329
996	472.789	474.755	469.802	-4.19984	-7.82691
996.5	472.817	474.779	469.832	-4.32109	-8.081
997	472.845	474.805	469.861	-4.21208	-8.44844
997.5	472.873	474.832	469.89	-4.11064	-8.42289
998	472.902	474.86	469.919	-5.01642	-9.03744
1000	473.01	474.982	470.042	-4.65318	-9.46189
1002	473.119	475.077	470.184	-5.15614	-9.51514
1004	473.23	475.161	470.342	-4.00084	-8.72197
1005	473.283	475.216	470.421	-5.77814	-10.9705
1006	473.335	475.274	470.496	-5.13904	-9.19228
1008	473.439	475.388	470.629	-4.55624	-9.19008
1010	473.553	475.49	470.754	-4.9519	-9.20285
1012	473.666	475.595	470.897	-4.55274	-9.76328
1014	473.778	475.702	471.059	-5.25758	-9.42324
1015	473.837	475.754	471.143	-4.42971	-9.01828
1016	473.896	475.809	471.23	-4.85862	-8.91836
1018	474.01	475.92	471.388	-4.67673	-8.63446
1020	474.126	476.039	471.542	-4.19748	-8.5643
1022	474.246	476.174	471.697	-4.69733	-8.99488
1024	474.36	476.294	471.837	-4.71525	-9.25431
1025	474.416	476.35	471.907	-4.73544	-9.38496
1026	474.476	476.414	471.978	-4.30318	-9.48466
1028	474.595	476.536	472.128	-2.68599	-6.82635
1030	474.708	476.652	472.269	-3.82575	-8.17974
1032	474.819	476.771	472.41	-4.10492	-9.09089
1034	474.942	476.882	472.542	-4.36168	-9.65188
1036	475.067	477.01	472.679	-4.5442	-9.76396
1038	475.186	477.126	472.836	-4.59163	-10.7663
1040	475.312	477.241	472.976	-4.65279	-10.4558
1042	475.434	477.378	473.115	-5.04024	-10.2299
1044	475.553	477.504	473.262	-4.8309	-10.636
1045	475.612	477.562	473.338	-4.75699	-10.7164
1046	475.671	477.616	473.407	-4.6064	-10.9177
1048	475.789	477.728	473.467	-5.07685	-10.4308
1050	475.908	477.854	473.523	-4.86265	-10.6797
1052	476.024	477.978	473.574	-5.08767	-10.6933
1054	476.136	478.105	473.606	-5.44687	-10.9209
1055	476.192	478.168	473.62	-5.2872	-10.8905
1056	476.25	478.224	473.636	-5.07795	-11.0643
1058	476.369	478.348	473.655	-4.70514	-10.98
1060	476.48	478.471	473.655	-4.53604	-10.8256
1062	476.583	478.57	473.655	-4.60407	-10.9203
1064	476.68	478.683	473.655	-4.53992	-10.9481
1065	476.726	478.744	473.655	-5.34243	-11.0539
1066	476.771	478.801	473.655	-4.91526	-10.8598
1068	476.864	478.912	473.655	-5.17825	-11.2683
1070	476.952	479.018	473.655	-5.3677	-11.1084
1072	477.045	479.131	473.655	-5.39944	-10.8521
1074	477.147	479.249	473.701	-4.50086	-11.5498
1075	477.194	479.302	473.743	-4.70518	-11.268
1076	477.243	479.349	473.772	-4.87036	-10.9333
1078	477.357	479.458	473.832	-5.57069	-11.3392
1080	477.48	479.572	473.919	-5.29409	-11.4126
1082	477.599	479.684	474.066	-5.30342	-11.1477
1084	477.727	479.8	474.252	-4.89835	-11.5872
1085	477.791	479.848	474.36	-5.49606	-11.5073
1086	477.852	479.887	474.451	-4.40078	-11.2538
1088	477.973	479.977	474.596	-4.81963	-10.5849
1090	478.098	480.079	474.721	-4.49833	-10.8997
1092	478.224	480.196	474.885	-4.82779	-10.5992
1094	478.359	480.321	475.072	-5.2455	-11.1021
1095	478.427	480.38	475.154	-5.1033	-10.8366
1096	478.495	480.445	475.233	-5.3285	-10.9487
1098	478.629	480.587	475.411	-4.23553	-11.1107
1100	478.775	480.695	475.603	-4.56862	-11.1259
1102	478.919	480.805	475.804	-4.67381	-11.1664
1104	479.047	480.936	476.002	-4.76229	-11.6933
1106	479.18	481.06	476.184	-4.56403	-11.1908
1108	479.316	481.187	476.345	-4.58055	-11.2246
1110	479.448	481.308	476.513	-6.04252	-11.6692
1112	479.582	481.438	476.678	-4.42524	-11.1778
1114	479.727	481.558	476.819	-5.00526	-11.016
1115	479.803	481.614	476.898	-5.31919	-11.1383
1116	479.872	481.673	476.976	-4.72808	-11.05
1118	480.008	481.82	477.093	-4.58541	-11.35
1120	480.146	481.966	477.203	-4.04643	-11.1526
