# Supplementary material for: Sustained North Atlantic warming drove anomalously intense MIS 11c interglacial
Source: Nat Commun. 2024 Jul 15;15:5933. doi: 10.1038/s41467-024-50207-1 (PMC11251152; doi:10.1038/s41467-024-50207-1)
Supplement: Supplementary file 5 — Supplementary Data 2 [file 41467_2024_50207_MOESM5_ESM.xlsx]

## Sheet: BA7-1 Sr
Data of BA7-1 Sr/Ca values
Age (kyr BP)	Error +	Error -	Sr/Ca
363.594	366.182	360.259	0.0448236
365.234	367.342	362.615	0.0494357
366.873	368.538	364.885	0.0486102
368.502	369.83	367.013	0.0450601
370.114	371.276	368.948	0.0451794
371.706	372.934	370.654	0.0452992
373.287	374.853	372.176	0.0453697
374.874	377.082	373.58	0.0500208
376.481	379.667	374.931	0.05008
378.118	382.589	376.285	0.0455813
379.779	385.551	377.663	0.0434122
381.451	388.189	379.078	0.0410719
383.124	390.138	380.543	0.0365518
384.767	391.088	382.044	0.0503485
386.283	391.265	383.47	0.0508556
387.555	391.302	384.681	0.0457986
388.737	391.675	385.461	0.0412433
388.802	392.054	385.498	0.0370745
388.822	392.512	385.498	0.0394926
388.927	392.728	385.498	0.0387649
388.944	392.808	385.498	0.0356406
388.952	392.848	385.498	0.0410407
388.955	392.89	385.544	0.0418575
388.955	392.911	385.644	0.0325241
388.956	392.941	385.796	0.0363615
388.964	392.991	385.97	0.0362952
389.015	393.052	386.336	0.0394704
389.123	393.094	386.717	0.0395889
389.385	393.161	387.159	0.0424078
389.692	393.241	387.595	0.0371741
390.048	393.311	388.049	0.0361308
390.408	393.4	388.487	0.0336964
390.759	393.481	388.931	0.0400062
391.107	393.585	389.38	0.0449184
391.462	393.688	389.805	0.0514434
391.806	393.807	390.164	0.0388689
391.888	393.834	390.208	0.0381929
392.137	393.925	390.326	0.0418141
392.455	394.069	390.374	0.0421451
392.757	394.338	390.374	0.0361154
393.032	394.589	390.379	0.0391837
393.317	394.849	390.459	0.0312429
393.613	395.107	390.6	0.0323221
393.938	395.395	391.039	0.0414131
394.268	395.713	391.525	0.0331534
394.609	396.045	392.005	0.0314723
394.961	396.385	392.518	0.0306216
395.331	396.724	393.005	0.0419742
395.698	397.08	393.483	0.0411089
396.066	397.462	393.901	0.0457218
396.439	397.86	394.323	0.038513
396.818	398.226	394.68	0.0351354
397.191	398.633	394.955	0.0374695
397.572	399.071	395.207	0.0325649
397.963	399.55	395.328	0.0321015
398.37	400.101	395.391	0.0353465
398.77	400.78	395.391	0.0305319
399.188	401.715	395.391	0.0341685
399.496	402.269	395.391	0.0335953
399.798	402.713	395.391	0.0322516
400.203	403.276	395.616	0.0337545
400.62	403.668	396.099	0.0327364
401.031	403.981	396.708	0.0278479
401.45	404.277	397.399	0.030266
401.657	404.412	397.707	0.0342555
402.08	404.713	398.385	0.0314538
402.499	405.032	399.044	0.0332565
402.926	405.298	399.522	0.034751
403.356	405.678	399.945	0.0360238
403.692	405.977	400.281	0.0350212
404.028	406.321	400.557	0.0369046
404.478	406.976	400.838	0.0388159
404.958	407.811	400.948	0.0353934
405.431	408.329	400.987	0.0333686
405.89	408.741	400.987	0.0374494
406.373	409.048	401.456	0.0368309
406.611	409.213	401.914	0.0366843
406.839	409.363	402.277	0.0470005
407.109	409.476	403.686	0.0390342
407.405	410.067	404.935	0.0376222
407.775	411.252	405.104	0.0377813
408.156	411.903	405.336	0.0375496
408.487	411.971	405.965	0.037869
408.803	412.172	406.622	0.0372307
409.16	412.736	406.883	0.0419097
409.566	413.358	407.27	0.0368354
409.834	413.637	407.494	0.0342246
410.005	413.686	407.689	0.0385634
410.164	413.707	407.872	0.0473899
410.307	413.707	408.054	0.0382914
410.429	413.707	408.22	0.0439708
410.569	413.707	408.392	0.0371964
410.728	413.717	408.542	0.0366972
410.901	413.745	408.681	0.0381168
411.074	413.799	408.83	0.0370871
411.232	413.866	408.957	0.0358695
411.39	413.925	409.071	0.0353818
411.43	413.941	409.099	0.039667
411.545	413.986	409.192	0.0424146
411.688	414.064	409.33	0.0395728
411.819	414.161	409.459	0.0454083
411.953	414.236	409.589	0.0480415
412.082	414.305	409.714	0.0479994
412.202	414.371	409.832	0.0435806
412.318	414.433	409.961	0.0447747
412.437	414.511	410.065	0.0382897
412.551	414.584	410.159	0.0437737
412.651	414.624	410.259	0.0532065
412.758	414.655	410.349	0.0485611
412.846	414.702	410.438	0.0416393
412.915	414.715	410.538	0.0416393
412.98	414.741	410.629	0.0421615
413.038	414.756	410.704	0.043253
413.089	414.762	410.797	0.0428959
413.135	414.772	410.891	0.0511796
413.189	414.779	410.978	0.0372608
413.242	414.781	411.074	0.0376221
413.298	414.784	411.173	0.0418338
413.346	414.791	411.267	0.0448869
413.396	414.791	411.343	0.0496614
413.453	414.807	411.418	0.0483571
413.498	414.807	411.492	0.0481739
413.541	414.807	411.533	0.049641
413.59	414.815	411.617	0.0489188
413.626	414.818	411.708	0.048484
413.663	414.824	411.775	0.0425229
413.704	414.837	411.9	0.0448271
413.724	414.837	412.008	0.0532235
413.742	414.844	412.058	0.0493711
413.758	414.844	412.104	0.0480886
413.777	414.845	412.173	0.0518948
413.792	414.853	412.248	0.0503615
413.802	414.853	412.322	0.0544981
413.812	414.856	412.378	0.0585951
413.825	414.856	412.413	0.0592685
413.842	414.856	412.445	0.054918
413.855	414.857	412.479	0.0463395
413.869	414.857	412.526	0.0418815
413.883	414.858	412.579	0.0435787
413.896	414.867	412.621	0.0452907
413.926	414.872	412.709	0.0465781
413.934	414.872	412.741	0.0455308
413.944	414.872	412.766	0.0428268
413.951	414.872	412.789	0.0480595
413.961	414.872	412.809	0.0505773
413.974	414.876	412.817	0.0513691
413.979	414.876	412.823	0.0421051
413.987	414.876	412.833	0.0493129
413.998	414.88	412.857	0.0454872
414.005	414.88	412.903	0.0384637
414.014	414.88	412.929	0.0444321
414.017	414.88	412.94	0.0412136
414.019	414.88	412.942	0.0469028
414.023	414.88	412.942	0.0430823
414.029	414.88	412.948	0.0409339
414.036	414.88	412.968	0.0480707
414.036	414.882	412.979	0.0437932
414.037	414.882	412.984	0.0442938
414.038	414.882	412.984	0.0453935
414.043	414.882	412.984	0.0487107
414.046	414.882	412.984	0.0441885
414.048	414.882	412.984	0.0438917
414.051	414.882	412.984	0.0507559
414.052	414.882	412.99	0.0447461
414.055	414.882	412.99	0.0385284
414.058	414.882	412.99	0.0518625
414.06	414.882	412.998	0.0497891
414.063	414.882	413	0.045674
414.065	414.882	413.007	0.0390168
414.068	414.882	413.007	0.0391846
414.07	414.882	413.007	0.0387799
414.073	414.882	413.007	0.040372
414.075	414.882	413.007	0.0465384
414.078	414.925	413.007	0.0573894
414.081	415.029	413.025	0.0447679
414.489	417.511	413.196	0.0475126
415.397	420.057	413.902	0.0528196
416.373	420.393	414.906	0.0446097
417.33	420.662	415.79	0.042463
418.26	420.726	416.668	0.0479816
418.807	420.961	417.31	0.0449488
419.168	421.216	417.663	0.0415575
419.475	421.402	417.896	0.0536714
419.654	421.447	417.896	0.033512
419.664	421.452	417.896	0.0353112
419.664	421.452	417.896	0.0336663
419.665	421.452	417.896	0.0381546
419.666	421.452	417.896	0.0338523
419.666	421.452	417.896	0.0356366
419.667	421.452	417.896	0.0380109
419.668	421.452	417.896	0.0419601
419.668	421.452	417.896	0.0409337
419.669	421.452	417.896	0.0402521
419.67	421.452	417.903	0.0489297
419.67	421.452	417.91	0.0569037
419.712	421.452	417.913	0.0648761
419.749	421.452	417.927	0.0655037
419.778	421.452	417.928	0.0450072
419.789	421.452	417.928	0.046587
419.854	421.452	417.928	0.0400213
419.886	421.642	417.946	0.0455835
419.96	421.763	417.972	0.0389073
420.015	421.776	417.991	0.0345838
420.118	421.776	418.047	0.0352682
420.172	421.784	418.095	0.0362659
420.234	421.818	418.141	0.0351606
420.296	421.85	418.188	0.0352777
420.417	421.904	418.297	0.0352679
420.479	421.935	418.321	0.0379419
420.544	421.98	418.352	0.0358274
420.609	422.03	418.394	0.0363799
420.747	422.154	418.49	0.0358463
420.822	422.237	418.576	0.0368394
420.921	422.237	418.787	0.0333412
421.116	422.413	419.48	0.0400531
421.503	422.723	420.399	0.0337745
421.664	422.96	420.59	0.0423028
421.907	423.126	420.638	0.047022
421.966	423.126	420.638	0.0420627
421.99	423.126	420.639	0.0398099
422.018	423.126	420.651	0.0444792
422.053	423.135	420.676	0.0413982
422.091	423.16	420.708	0.0429135
422.13	423.192	420.768	0.0415641
422.169	423.224	420.843	0.0404558
422.207	423.249	420.912	0.0437153
422.245	423.27	420.981	0.0443875
422.286	423.292	421.054	0.0421435
422.332	423.32	421.14	0.0395513
422.387	423.393	421.242	0.0397751
422.447	423.486	421.351	0.0417533
422.509	423.595	421.457	0.0423376
422.572	423.717	421.548	0.0459474
422.631	423.848	421.618	0.0436915
422.688	423.981	421.67	0.0405885
422.743	424.108	421.714	0.0429298
422.796	424.22	421.756	0.0394417
422.848	424.311	421.804	0.0403191
422.899	424.388	421.854	0.0420834
422.949	424.463	421.902	0.0374161
422.998	424.545	421.945	0.0406937
423.046	424.643	421.979	0.0433161
423.093	424.719	422.005	0.041932
423.139	424.778	422.026	0.0457849
423.184	424.838	422.04	0.0395955
423.228	424.897	422.049	0.047102
423.27	424.952	422.058	0.0383375
423.291	424.999	422.068	0.0430217
423.309	425.037	422.077	0.0435924
423.325	425.062	422.086	0.0445772
423.339	425.076	422.095	0.0436134
423.35	425.083	422.101	0.0465953
423.358	425.083	422.105	0.0462966
423.362	425.083	422.105	0.0444041
423.363	425.083	422.105	0.0434687
423.363	425.083	422.105	0.0445963
423.363	425.083	422.105	0.044565
423.363	425.083	422.105	0.0440704
423.363	425.083	422.105	0.0424389
423.363	425.083	422.105	0.0423358
423.363	425.083	422.105	0.0405403
423.363	425.083	422.105	0.0407289
423.363	425.083	422.105	0.0424879
423.363	425.083	422.105	0.0445741
423.365	425.09	422.105	0.0439277
423.372	425.111	422.105	0.0449983
423.375	425.12	422.105	0.045024
423.378	425.13	422.105	0.0377132
423.39	425.164	422.105	0.0486584
423.398	425.189	422.108	0.0488509
423.411	425.226	422.113	0.0516917
423.419	425.249	422.116	0.0496012
423.432	425.279	422.121	0.0482047
423.439	425.296	422.125	0.0502194
423.45	425.32	422.13	0.0476057
423.454	425.327	422.132	0.0473835
423.46	425.334	422.134	0.0585036
423.479	425.354	422.138	0.0449403
423.49	425.368	422.141	0.043759
423.506	425.39	422.144	0.0430745
423.515	425.406	422.145	0.0449887
423.528	425.433	422.146	0.0447813
423.536	425.452	422.146	0.0449038
423.549	425.481	422.146	0.0488488
423.551	425.501	422.147	0.0433812
423.554	425.52	422.147	0.0451993
423.563	425.573	422.15	0.0481958
423.571	425.605	422.154	0.0519981
423.586	425.644	422.163	0.050603
423.598	425.663	422.172	0.0529217
423.619	425.679	422.189	0.050259
423.634	425.687	422.201	0.047218
423.656	425.7	422.219	0.0508725
423.662	425.706	422.223	0.0502119
423.668	425.714	422.227	0.0513205
423.679	425.75	422.234	0.0486782
423.681	425.789	422.234	0.0518634
423.682	425.876	422.234	0.0528942
423.683	425.958	422.234	0.0534271
423.684	426.121	422.234	0.0533771
423.685	426.256	422.234	0.0497955
423.686	426.492	422.234	0.052208
423.687	426.671	422.234	0.0510032
423.689	426.967	422.234	0.0493297
423.718	427.181	422.255	0.0509402
423.809	427.524	422.336	0.0549903
423.999	427.764	422.429	0.0557577
424.418	428.138	422.836	0.054378
424.765	428.39	423.179	0.0559112
425.353	428.764	423.766	0.0573097
425.561	428.886	423.975	0.0578266
425.773	429.005	424.187	0.0677966
426.41	429.342	424.827	0.0561098
426.822	429.545	425.241	0.0678866
427.387	429.809	425.809	0.0620896
427.711	429.951	426.134	0.0685964
428.095	430.11	426.516	0.0633954
428.291	430.188	426.708	0.062494
428.508	430.28	426.914	0.0964787
428.613	430.335	427.006	0.0824534
428.656	430.364	427.041	0.059667
428.727	430.426	427.093	0.0739285
428.783	430.502	427.125	0.0681829
428.854	430.657	427.148	0.0615966
456.534	458.149	454.69	0.0714414
456.627	458.169	454.893	0.0758965
456.689	458.183	455.031	0.0780686
456.782	458.204	455.236	0.0759657
456.844	458.219	455.371	0.0788096
457.079	458.297	455.864	0.0816463
457.382	458.49	456.357	0.0816916
457.404	458.509	456.384	0.0731616
457.446	458.547	456.431	0.0803356
457.486	458.586	456.471	0.0802149
457.541	458.644	456.516	0.0794039
457.576	458.681	456.537	0.0772646
457.623	458.736	456.557	0.0728905
457.652	458.771	456.563	0.0719516
457.695	458.825	456.567	0.0760545
457.724	458.862	456.567	0.0677274
458.16	459.4	456.715	0.0798859
458.891	460.446	457.333	0.0762921
459.655	461.703	457.98	0.0844257
460.399	462.492	458.748	0.081733
461.178	462.723	459.637	0.0692456
461.955	466.327	460.397	0.0797736
462.748	469.665	461.137	0.0776599
463.555	469.812	461.83	0.0895695
465.231	470.62	463.179	0.101033
466.075	470.778	463.801	0.0758704
466.827	470.893	464.412	0.0802118
467.476	471.223	465	0.0846086
468.063	471.741	465.568	0.0864517
468.609	472.274	466.145	0.0878017
469.12	472.596	466.478	0.0731026
469.463	472.734	466.48	0.0675292
469.627	472.839	466.48	0.0798577
469.723	472.839	466.527	0.0678929
469.797	472.937	466.591	0.065894
469.8	473.137	466.591	0.0876504
469.804	473.137	466.591	0.0882633
469.807	473.137	466.644	0.0731309
469.87	473.201	466.793	0.0867175
469.928	473.224	466.945	0.122361
469.986	473.26	467.104	0.111374
470.683	473.513	467.93	0.0864893
470.795	473.549	468.011	0.0998415
470.911	473.594	468.021	0.0822019
471.024	473.64	468.085	0.0886155
471.134	473.689	468.191	0.0974423
471.241	473.727	468.265	0.0916702
471.346	473.763	468.389	0.0719052
471.446	473.808	468.501	0.078536
471.542	473.857	468.602	0.0875942
471.647	473.907	468.695	0.089382
471.746	473.958	468.761	0.0640751
471.835	474.002	468.815	0.0542821
471.931	474.036	468.837	0.051607
472.028	474.085	468.908	0.0538861
472.126	474.189	468.986	0.0481703
472.234	474.297	469.056	0.0511457
472.338	474.401	469.194	0.061325
472.444	474.51	469.341	0.0661468
472.548	474.613	469.483	0.0801254
472.647	474.709	469.605	0.0737369
472.758	474.81	469.743	0.0666474
472.868	474.926	469.877	0.0753177
472.972	475.047	469.999	0.0816286
473.086	475.144	470.143	0.0852658
473.203	475.226	470.296	0.0878903
473.315	475.341	470.442	0.0743033
473.422	475.448	470.589	0.0712295
473.535	475.555	470.747	0.070719
473.654	475.663	470.901	0.0687594
473.767	475.765	471.055	0.0817945
473.882	475.878	471.207	0.112165
473.993	475.991	471.353	0.102494
474.106	476.103	471.498	0.0813686
474.222	476.22	471.646	0.0916151
474.338	476.335	471.765	0.0898148
474.451	476.44	471.909	0.0852927
474.558	476.542	472.086	0.0792665
474.681	476.649	472.237	0.0469005
474.802	476.769	472.4	0.0432544
474.918	476.901	472.555	0.0395653
475.041	477.027	472.7	0.0514526
475.163	477.146	472.839	0.047584
475.278	477.269	472.971	0.0482803
475.39	477.385	473.139	0.0507535
475.503	477.499	473.28	0.046662
475.619	477.6	473.372	0.0574365
475.741	477.709	473.4	0.0562322
475.858	477.835	473.442	0.0531103
475.976	477.961	473.487	0.0528856
476.096	478.092	473.504	0.0435016
476.212	478.217	473.516	0.0417953
476.322	478.339	473.525	0.0494022
476.431	478.459	473.525	0.0530355
476.535	478.586	473.525	0.0528664
476.634	478.688	473.543	0.0437127
476.738	478.783	473.543	0.0425079
476.834	478.895	473.543	0.0450627
476.93	479.001	473.543	0.0467842
477.027	479.122	473.547	0.0516484
477.13	479.23	473.606	0.0454561
477.236	479.336	473.762	0.057305
477.346	479.451	473.891	0.0727031
477.461	479.534	473.975	0.0512623
477.577	479.615	474.12	0.0479552
477.697	479.715	474.305	0.0544689
477.817	479.821	474.498	0.051842
477.943	479.924	474.682	0.0533583
478.07	480.032	474.857	0.050724
478.204	480.154	475.062	0.0566625
478.336	480.269	475.223	0.0457626
478.466	480.366	475.381	0.0493355
478.586	480.477	475.548	0.065288
478.724	480.587	475.729	0.0558989
478.872	480.697	475.932	0.055537
478.941	480.766	476.013	0.0461764
479.01	480.835	476.086	0.0458592
479.151	480.964	476.21	0.0603601
479.283	481.098	476.355	0.0568495
479.422	481.23	476.483	0.0600725
479.565	481.363	476.615	0.0658823
479.703	481.502	476.795	0.0667254
479.854	481.633	476.962	0.0598367
479.999	481.771	477.139	0.0656775
