# Supplementary material for: Sustained North Atlantic warming drove anomalously intense MIS 11c interglacial
Source: Nat Commun. 2024 Jul 15;15:5933. doi: 10.1038/s41467-024-50207-1 (PMC11251152; doi:10.1038/s41467-024-50207-1)
Supplement: Supplementary file 6 — Supplementary Data 3 [file 41467_2024_50207_MOESM6_ESM.xlsx]

## Sheet: U-Th
U-Th dating results of BA7-1.
Subsample	238U		232Th		d234U		[230Th/238U]		230Th/232Th		Age (kyr)		Age (kyr BP)		d234Uinitial
Depth	ppb		ppt		measureda		activityc		atomic (x 10-6)		uncorrected		corrected c,d		correctedb
317	270.652	0.031236	246.779	1.93651	47.033	0.235528	1.02619	0.00179935	18556.5	149.192	365.34	5.01713	365.318	5.01629	131.868	2.03084
319	267.654	0.0177389	2860.27	1.68499	46.8287	0.161192	1.02745	0.000256044	1585.24	1.00867	369.63	0.946313	369.355	0.954411	132.799	0.581401
321	256.962	0.0245195	8044.64	8.04242	52.2003	0.210671	1.03811	0.00129125	546.73	0.870933	380.389	4.09094	379.596	4.082	152.373	1.89752
325.5	281.151	0.0464945	68495.2	28.8251	52.4354	0.290227	1.04295	0.000530082	70.5844	0.0450962	395.335	2.31249	389.626	3.66615	157.453	1.84571
390	281.737	0.0464258	11027.7	25.0783	44.4291	0.264402	1.03158	0.000322376	434.538	0.994911	392.681	1.67661	391.672	1.73717	134.185	1.0377
447	317.39	0.0365445	14263.5	4.32597	41.244	0.199602	1.02833	0.00032673	377.281	0.159966	396.176	1.54115	395.115	1.6172	125.781	0.839286
488.5	226.074	0.0400238	24362.9	16.7276	42.5248	0.310447	1.03175	0.000905213	157.856	0.173643	402.641	3.84797	399.835	4.0134	131.426	1.79236
519	401.82	0.0678265	40424.6	18.9899	41.3881	0.37075	1.03078	0.000541637	168.935	0.115614	404.779	2.89856	402.155	3.12665	128.753	1.62771
554	406.371	0.0655125	25169	242.186	41.9609	0.67618	1.03201	0.000295951	274.731	2.64437	406.621	3.81139	405.017	3.84181	131.594	2.57281
562	411.754	0.082711	58954.5	50.556	44.4152	0.258527	1.03692	0.000477002	119.408	0.113701	413.33	2.49117	409.619	3.0617	141.112	1.47607
572	390.892	0.056492	63846.8	740.702	48.0665	0.300661	1.0427	0.000828648	105.255	1.22386	417.094	3.98599	412.9	4.39678	154.132	2.1665
606	373.629	0.0510364	4398.31	6.75556	34.3204	0.272772	1.02293	0.000708388	1432.74	2.40601	411.313	3.4049	411.032	3.39937	109.475	1.37772
632	356.944	0.0288883	4426.71	3.94741	34.2297	0.190814	1.02386	0.0011112	1361.21	1.90889	415.894	5.0779	415.569	5.06591	110.593	1.73917
716	353.433	0.0650407	26041.5	13.9418	37.3566	0.251928	1.02882	0.000522087	230.222	0.164466	419.33	2.82938	417.401	2.94619	121.321	1.30837
724	338.189	0.0581955	4070.28	3.18781	33.5793	0.232791	1.0227	0.000532088	1401.04	1.29514	414.64	2.7203	414.324	2.71743	108.111	1.12587
744	394.04	0.0786538	1645.95	1.6974	31.8261	0.30894	1.01981	0.00103638	4025.38	5.7726	412.246	4.84353	412.135	4.83923	101.835	1.7354
745	358.057	0.0332263	2465.18	1.53859	32.2071	0.196947	1.02029	0.000375322	2443.38	1.75569	412.119	1.98572	411.938	1.98487	102.997	0.85785
762	383.531	0.0517589	9044.88	4.22144	33.1398	0.191146	1.02344	0.000349521	715.529	0.402422	420.674	2.02115	420.11	2.03095	108.452	0.886023
769	375.448	0.138747	5921.93	2.13506	36.4701	0.421583	1.02836	0.00048411	1074.97	0.498668	422.708	3.50389	422.298	3.49728	120.09	1.83833
799	338.798	0.0373206	10286.5	2.78375	35.9301	0.353432	1.02729	0.000377717	557.871	0.247227	421.119	2.81651	420.325	2.8247	117.655	1.4976
800	343.823	0.0740518	8367.59	4.46622	36.5017	0.269905	1.02703	0.000849459	695.801	0.668354	416.462	4.10465	415.885	4.09388	118.039	1.64355
808	325.063	0.0273926	43320.4	35.1016	41.5602	0.254878	1.03559	0.000804104	128.124	0.143385	424.492	4.11169	421.027	4.35891	136.361	1.90045
836	287.333	0.0495341	7500.9	4.20229	33.5447	0.227066	1.02362	0.000746843	646.514	0.584218	418.978	3.69852	418.354	3.69144	109.235	1.37547
838	268.657	0.0207962	6212.77	2.27455	32.0859	0.248047	1.02212	0.000327834	728.753	0.350274	421.115	2.19436	420.504	2.20406	105.12	1.04724
840	287.902	0.0224784	14473.3	4.86076	32.4092	0.33487	1.02342	0.000544849	335.658	0.209702	425.243	3.44025	423.914	3.46477	107.206	1.53644
842	289.335	0.0948119	9710.5	7.85004	33.2311	0.629616	1.02196	0.000593313	502.064	0.471906	413.423	4.5047	412.537	4.49059	106.452	2.4433
846	299.654	0.0339048	5788.34	2.36118	32.9027	0.187302	1.0236	0.000290693	873.698	0.422942	422.893	1.8296	422.432	1.83713	108.384	0.837755
848	286.475	0.0609797	6763.37	5.06531	32.9069	0.514611	1.02369	0.000490802	714.922	0.617377	423.324	4.05337	422.702	4.04305	108.481	2.11469
849	292.772	0.0389192	8802.66	5.22349	34.3174	0.262199	1.02494	0.000504002	562.056	0.426764	420.269	2.84523	419.48	2.85365	112.106	1.2533
849	292.353	0.0319552	6899.05	2.33853	33.0138	0.24718	1.0239	0.00030908	715.386	0.315238	423.617	2.17291	422.996	2.18348	108.924	1.06055
													421.698	1.73409
852	278.06	0.0244035	6027.61	2.26746	32.727	0.209326	1.02313	0.000359691	778.196	0.394895	421.787	2.15198	421.216	2.16045	107.436	0.953916
855	250.339	0.0309812	5068.6	1.42378	33.4435	0.24895	1.02429	0.000329222	834.119	0.340894	422.72	2.22654	422.188	2.23239	110.09	1.07828
855	264.775	0.0577607	10365.6	8.9939	33.7454	0.61344	1.02349	0.000647744	431.052	0.453346	417.14	4.72273	416.108	4.70744	109.194	2.47818
													421.072	2.01707
858	212.461	0.0345423	2003.54	1.1848	39.5147	0.3086	1.03278	0.000302854	1805.74	1.15565	424.215	2.42637	423.994	2.42554	130.74	1.36477
860	238.489	0.0331367	2078.47	1.29067	37.2257	0.209272	1.02949	0.000339153	1947.66	1.34265	423.257	2.07651	423.031	2.0776	122.832	1.00284
865	253.186	0.0356692	2149.78	2.00199	40.3671	0.383386	1.03401	0.000346261	2007.87	1.96718	424.599	2.93643	424.381	2.93403	133.706	1.6954
868	251.145	0.0361758	4580.8	3.39055	41.2948	0.384431	1.03479	0.000387875	935.41	0.764498	422.42	2.98725	421.951	2.9851	135.844	1.71673
879	249.812	0.0404916	2459.26	0.935561	47.1563	0.235327	1.04292	0.000229269	1746.73	0.713606	423.542	1.79412	423.316	1.7948	155.725	1.1122
880	260.103	0.0388525	2896.1	2.69266	45.9375	0.358155	1.04292	0.000510118	1544.36	1.60608	431.325	3.4666	431.044	3.46129	155.045	1.95704
882.5	241.791	0.0286219	5143.1	1.89104	62.3946	0.256287	1.06528	0.000351797	825.743	0.396358	431.933	2.33434	431.421	2.33874	210.814	1.65153
885	274.748	0.0403951	1488.26	0.926481	49.4655	0.662153	1.05244	0.000210399	3203.45	2.04445	457.259	5.68776	457.125	5.68632	179.704	3.83024
887.5	428.733	0.0358776	1246.89	5.30652	39.6017	0.167324	1.0391	0.000229375	5890.89	25.0993	458.065	2.05916	457.991	2.05848	144.221	1.04251
887.5	372.31	0.067014	694.468	2.49794	36.9334	0.275016	1.03585	0.00030977	9156.2	33.0067	460.628	3.1964	460.58	3.19557	135.491	1.59899
887.5	428.733	0.0358776	1246.89	5.30652	39.6017	0.167324	1.0391	0.000229375	5890.89	25.0993	458.065	2.05916	457.991	2.05848	144.221	1.04251
													458.436	1.32463
889.5	406.322	0.0451596	1116.52	0.951586	36.5233	0.200458	1.03473	0.000184467	6208.62	5.36194	456.987	2.09959	456.922	2.09909	132.61	1.07688
891.5	313.875	0.0368562	969.379	0.985552	38.2882	0.208414	1.037	0.00031315	5536.13	5.83603	456.123	2.65593	456.044	2.65617	138.674	1.29513
895.5	280.802	0.0378857	565.041	0.808306	38.3495	0.169196	1.03772	0.00022035	8502.85	12.2435	460.181	2.07803	460.134	2.07838	140.508	1.03768
897	292.28	0.0405699	447.887	1.59892	40.6239	0.226618	1.04204	0.000251855	11212	40.0872	468.332	2.77493	468.294	2.7751	152.309	1.47734
899	304.544	0.0281124	838.19	0.782474	47.1907	0.215572	1.05165	0.000238036	6300.05	6.02395	472.504	2.67587	472.436	2.67534	179.01	1.59434
906	301.96	0.0286834	428.844	1.24465	44.8282	0.210025	1.04837	0.000369749	12171.2	35.566	472.299	3.3231	472.264	3.32301	169.965	1.80399
920	269.638	0.0304154	302.815	1.28004	40.4309	0.283769	1.04203	0.000331904	15298.5	64.8297	470.083	3.60698	470.055	3.60701	152.34	1.90546
928	278.257	0.036504	668.444	1.22183	41.3384	0.22451	1.04318	0.000369815	7159.88	13.2985	469.416	3.36326	469.355	3.36314	155.453	1.72008
932	322.571	0.0419674	460.308	1.54558	40.951	0.286938	1.04364	0.000497478	12058.6	40.8653	476.616	4.73395	476.58	4.73304	157.168	2.4121
935	349.407	0.0544885	616.283	1.49728	39.6549	0.274232	1.04267	0.00041047	9746.83	23.941	482.82	4.41128	482.775	4.41009	154.878	2.2399
1040	306.626	0.0204856	186.695	1.21509	34.2798	0.222147	1.03433	0.000227432	28009.2	182.39	475.518	2.87403	475.504	2.87484	131.165	1.37353
1100	414.759	0.0453942	527.759	0.98337	33.6732	0.161806	1.0338	0.000243099	13395.6	25.1154	477.844	2.54507	477.814	2.54501	129.687	1.1299
1200	493.534	0.0406436	451.117	1.11417	27.8827	0.186662	1.02659	0.000201564	18517.8	45.8545	483.902	2.71679	483.878	2.71668	109.239	1.1201
Analytical errors are 2s of the mean.
ad234U = ([234U/238U]activity - 1) x 1000.
bd234Uinitial corrected was calculated based on 230Th age (T), i.e., d234Uinitial = d234Umeasured X el234*T, and T is corrected age.
c[230Th/238U]activity = 1 - e-l230T + (d234Umeasured/1000)[l230/(l230 - l234)](1 - e-(l230 - l234) T), where T is the age.
Decay constants are 9.1705 x 10-6 yr-1 for 230Th, 2.8221 x 10-6 yr-1 for 234U (Cheng et al., 2013), and 1.55125 x 10-10 yr-1 for 238U (Jaffey et al., 1971).
dAge corrections were calculated using an estimated atomic 230Th/232Th ratio of 4 (± 2) x 10-6.
Those are the values for a material at secular equilibrium, with the crustal 232Th/238U value of 3.8. The errors are arbitrarily assumed to be 50%.
References:
Cheng, H. et al. (2013). Earth and Planetary Science Letters, 371–372, 82–91. https://doi.org/10.1016/j.epsl.2013.04.006
Hiess, J. et al. (2012). Science, 335(6076), 1610–1614. https://doi.org/10.1126/science.1215507
Jaffey, A. H. et al. (1971). Phys. Rev. C, 4(5), 1889–1906. https://doi.org/10.1103/PhysRevC.4.1889
