# Supplementary material for: Sustained North Atlantic warming drove anomalously intense MIS 11c interglacial
Source: Nat Commun. 2024 Jul 15;15:5933. doi: 10.1038/s41467-024-50207-1 (PMC11251152; doi:10.1038/s41467-024-50207-1)
Supplement: Supplementary file 7 — Supplementary Data 4 [file 41467_2024_50207_MOESM7_ESM.xlsx]

## Sheet: U1313 and MD03-2699
IODP Site U1313 dataset									MD03-2699 dataset
Age [kyr BP]	Tuned age [kyr BP]	±2σ [kyr]	uncertainties from tuning (±2σ, kyr)	Final error ±2σ (kyr)	SST [°C]	±2σ [˚C]	C37:4/K37		Age [kyr BP]	Tuned age [kyr BP]	±2σ [kyr]	uncertainties from tuning (±2σ, kyr)	Final error ±2σ (kyr)	SST [°C]	±2σ [˚C]
390.862	390.862	N/A	N/A	4	13.08	0.5	0.024		390.115	390.115	N/A	N/A	4	13.11	0.5
391.667	391.667	N/A	N/A	4	16.09	0.5	0		390.346	390.346	N/A	N/A	4	13.32	0.5
392.81	392.81	N/A	N/A	4	16.48	0.5	0		390.576	390.576	N/A	N/A	4	13.78	0.5
393.571	393.571	N/A	N/A	4	16.28	0.5	0		390.806	390.806	N/A	N/A	4	14.41	0.5
394.714	394.714	N/A	N/A	4	16.11	0.5	0		391.037	391.037	N/A	N/A	4	13.58	0.5
395.476	395.476	N/A	N/A	4	17.36	0.5	0		391.267	391.267	N/A	N/A	4	15	0.5
396.619	396.619	N/A	N/A	4	17.45	0.5	0		391.498	391.498	N/A	N/A	4	14.75	0.5
397.448	397.448	N/A	N/A	4	18.89	0.5	0		391.728	391.728	N/A	N/A	4	15.19	0.5
398.791	398.791	N/A	N/A	4	18.2	0.5	0		391.958	391.958	N/A	N/A	4	15.2	0.5
399.687	399.687	N/A	N/A	4	18.96	0.5	0		392.189	392.189	N/A	N/A	4	15.23	0.5
401.03	401.03	N/A	N/A	4	18.21	0.5	0		392.419	392.419	N/A	N/A	4	15.51	0.5
401.925	401.925	N/A	N/A	4	20.17	0.5	0		392.649	392.649	N/A	N/A	4	15.89	0.5
403.269	403.269	N/A	N/A	4	18.37	0.5	0		392.88	392.88	N/A	N/A	4	15.89	0.5
404.164	404.164	N/A	N/A	4	18.69	0.5	0		393.11	393.11	N/A	N/A	4	16.07	0.5
405.507	405.507	N/A	N/A	4	19.21	0.5	0		393.341	393.341	N/A	N/A	4	15.99	0.5
407.746	407.746	N/A	N/A	4	17.98	0.5	0		393.571	393.571	N/A	N/A	4	15.75	0.5
408.642	408.642	N/A	N/A	4	18.84	0.5	0		393.801	393.801	N/A	N/A	4	16.41	0.5
409.985	409.985	N/A	N/A	4	18.07	0.5	0		394.032	394.032	N/A	N/A	4	16.29	0.5
412.224	411.636	3.2	3	4.38634	16.36	0.5	0		394.262	394.262	N/A	N/A	4	16.7	0.5
413.119	412.631	3.2	3	4.38634	18.29	0.5	0		394.493	394.493	N/A	N/A	4	16.46	0.5
414.463	414.111	3.2	3	4.38634	18.8	0.5	0		394.723	394.723	N/A	N/A	4	16.79	0.5
414.91	414.608	3.2	3	4.38634	19.21	0.5	0		394.953	394.953	N/A	N/A	4	16.71	0.5
415.358	415.105	3.2	3	4.38634	18.32	0.5	0		395.184	395.184	N/A	N/A	4	17.09	0.5
415.806	415.603	3.2	3	4.38634	18.45	0.5	0		395.414	395.414	N/A	N/A	4	17.07	0.5
416.254	416.089	3.2	3	4.38634	19.01	0.5	0		395.645	395.645	N/A	N/A	4	16.85	0.5
416.701	416.586	3.2	3	4.38634	19.13	0.5	0		395.875	395.875	N/A	N/A	4	17.14	0.5
417.149	417.083	3.2	3	4.38634	16.99	0.5	0		396.105	396.105	N/A	N/A	4	17.25	0.5
417.597	417.58	3.2	3	4.38634	18.57	0.5	0		396.336	396.336	N/A	N/A	4	17.42	0.5
418.045	418.077	3.2	3	4.38634	18.33	0.5	0		396.566	396.566	N/A	N/A	4	17.37	0.5
418.493	418.563	3.2	3	4.38634	17.97	0.5	0		396.796	396.796	N/A	N/A	4	17.2	0.5
418.94	419.06	3.2	3	4.38634	18.19	0.5	0		397.027	397.027	N/A	N/A	4	17.28	0.5
419.388	419.558	3.2	3	4.38634	17.16	0.5	0		397.257	397.257	N/A	N/A	4	17.53	0.5
419.836	420.055	3.2	3	4.38634	18.17	0.5	0		397.488	397.488	N/A	N/A	4	17.34	0.5
420.284	420.541	3.2	3	4.38634	18.04	0.5	0		397.718	397.718	N/A	N/A	4	17.65	0.5
420.731	421.038	3.2	3	4.38634	16.54	0.5	0		397.948	397.948	N/A	N/A	4	17.57	0.5
421.179	421.535	3.2	3	4.38634	18.11	0.5	0		398.179	398.179	N/A	N/A	4	17.41	0.5
421.627	422.032	3.2	3	4.38634	16.91	0.5	0		398.409	398.409	N/A	N/A	4	17.5	0.5
422.075	422.529	3.2	3	4.38634	17.8	0.5	0		398.64	398.64	N/A	N/A	4	17.31	0.5
422.522	423.015	3.2	3	4.38634	17.25	0.5	0		398.87	398.87	N/A	N/A	4	17.66	0.5
422.97	423.513	3.2	3	4.38634	18.15	0.5	0		399.178	399.178	N/A	N/A	4	17.59	0.5
423.418	424.01	3.2	3	4.38634	17.81	0.5	0.003		399.793	399.793	N/A	N/A	4	17.87	0.5
423.866	424.507	3.2	3	4.38634	17.43	0.5	0		400.101	400.101	N/A	N/A	4	17.97	0.5
424.313	424.993	3.2	3	4.38634	16.8	0.5	0.001		400.408	400.408	N/A	N/A	4	17.83	0.5
424.761	425.49	3.2	3	4.38634	16.87	0.5	0		400.716	400.716	N/A	N/A	4	17.76	0.5
425.209	425.987	3.2	3	4.38634	15.94	0.5	0		401.024	401.024	N/A	N/A	4	17.66	0.5
425.657	426.484	3.2	3	4.38634	14.21	0.5	0.011		401.332	401.332	N/A	N/A	4	18.07	0.5
426.104	426.971	3.2	3	4.38634	15.34	0.5	0		401.639	401.639	N/A	N/A	4	17.49	0.5
426.552	426.989	3.2	3	4.38634	13.12	0.5	0.018		401.947	401.947	N/A	N/A	4	17.89	0.5
427	427	N/A	N/A	4	9.67	0.5	0.021		402.255	402.255	N/A	N/A	4	17.55	0.5
427.774	427.774	N/A	N/A	4	10.32	0.5	0.034		402.562	402.562	N/A	N/A	4	17.55	0.5
428.548	428.548	N/A	N/A	4	11.13	0.5	0.02		402.87	402.87	N/A	N/A	4	18.14	0.5
429.323	429.323	N/A	N/A	4	9.25	0.5	0.038		403.2	403.2	N/A	N/A	4	17.94	0.5
430.097	430.097	N/A	N/A	4	9.4	0.5	0.052		403.53	403.53	N/A	N/A	4	18.13	0.5
430.871	430.871	N/A	N/A	4	8.04	0.5	0.075		403.861	403.861	N/A	N/A	4	17.7	0.5
431.645	431.645	N/A	N/A	4	8.57	0.5	0.036		404.191	404.191	N/A	N/A	4	18.35	0.5
432.419	432.419	N/A	N/A	4	10.96	0.5	0.03		404.521	404.521	N/A	N/A	4	18.11	0.5
433.103	433.103	N/A	N/A	4	7.66	0.5	0.031		404.851	404.851	N/A	N/A	4	18.46	0.5
433.516	433.516	N/A	N/A	4	11.59	0.5	0.01		405.181	405.181	N/A	N/A	4	18.19	0.5
433.929	433.929	N/A	N/A	4	11.99	0.5	0.004		405.512	405.512	N/A	N/A	4	18.16	0.5
434.342	434.342	N/A	N/A	4	11.9	0.5	0.003		405.842	405.842	N/A	N/A	4	18.14	0.5
434.755	434.755	N/A	N/A	4	11.64	0.5	0.006		406.172	406.172	N/A	N/A	4	18.29	0.5
435.168	435.168	N/A	N/A	4	11.56	0.5	0.009		406.502	406.502	N/A	N/A	4	18.17	0.5
435.581	435.581	N/A	N/A	4	10.87	0.5	0.025		406.832	406.832	N/A	N/A	4	18.21	0.5
435.994	435.994	N/A	N/A	4	11.76	0.5	0.007		407.163	407.163	N/A	N/A	4	18.13	0.5
436.407	436.407	N/A	N/A	4	12.11	0.5	0.004		407.493	407.493	N/A	N/A	4	17.75	0.5
436.82	436.82	N/A	N/A	4	11.67	0.5	0.009		407.823	407.823	N/A	N/A	4	18.02	0.5
437.233	437.233	N/A	N/A	4	12.41	0.5	0.007		408.153	408.153	N/A	N/A	4	17.6	0.5
437.646	437.646	N/A	N/A	4	10.39	0.5	0.025		408.483	408.483	N/A	N/A	4	18.2	0.5
438.059	438.059	N/A	N/A	4	10.03	0.5	0.01		408.814	408.814	N/A	N/A	4	18.04	0.5
438.472	438.472	N/A	N/A	4	8.06	0.5	0.017		409.144	409.144	N/A	N/A	4	17.83	0.5
438.885	438.885	N/A	N/A	4	7.98	0.5	0.052		409.474	409.474	N/A	N/A	4	18.54	0.5
439.298	439.298	N/A	N/A	4	11.31	0.5	0.014		409.804	409.804	N/A	N/A	4	18.11	0.5
439.711	439.711	N/A	N/A	4	9.75	0.5	0.015		410.134	410.134	N/A	N/A	4	18.01	0.5
440.124	440.124	N/A	N/A	4	12.26	0.5	0.003		410.465	411.636	3.19	3	4.37905	17.48	0.5
440.537	440.537	N/A	N/A	4	12.02	0.5	0.009		410.795	411.944	3.19	3	4.37905	17.66	0.5
440.95	440.95	N/A	N/A	4	11.25	0.5	0.012		411.095	412.224	3.19	3	4.37905	17.48	0.5
441.363	441.363	N/A	N/A	4	10.32	0.5	0.018		411.366	412.476	3.19	3	4.37905	16.84	0.5
441.776	441.776	N/A	N/A	4	9.33	0.5	0.043		411.636	412.728	3.19	3	4.37905	17.14	0.5
442.189	442.189	N/A	N/A	4	8.91	0.5	0.051		411.907	412.98	3.19	3	4.37905	17.22	0.5
442.602	442.602	N/A	N/A	4	10.44	0.5	0.023		412.177	413.232	3.19	3	4.37905	16.75	0.5
443.015	443.015	N/A	N/A	4	10.58	0.5	0.024		412.447	413.484	3.19	3	4.37905	17.22	0.5
443.428	443.428	N/A	N/A	4	10.03	0.5	0.009		412.718	413.736	3.19	3	4.37905	16.78	0.5
443.841	443.841	N/A	N/A	4	10.96	0.5	0.01		412.988	413.988	3.19	3	4.37905	17.37	0.5
444.254	444.254	N/A	N/A	4	10.52	0.5	0.024		413.259	414.24	3.19	3	4.37905	17.15	0.5
444.667	444.667	N/A	N/A	4	11.14	0.5	0.012		413.529	414.492	3.19	3	4.37905	17.2	0.5
445.08	445.08	N/A	N/A	4	10.84	0.5	0.02		413.8	414.744	3.19	3	4.37905	17.46	0.5
445.493	445.493	N/A	N/A	4	10.92	0.5	0.015		414.07	414.996	3.19	3	4.37905	17.42	0.5
445.906	445.906	N/A	N/A	4	11.41	0.5	0.01		414.34	415.248	3.19	3	4.37905	17.36	0.5
446.319	446.319	N/A	N/A	4	10.79	0.5	0.017		414.611	415.5	3.19	3	4.37905	17.43	0.5
446.732	446.732	N/A	N/A	4	11.45	0.5	0.017		414.881	415.752	3.19	3	4.37905	17.62	0.5
447.145	447.145	N/A	N/A	4	11.69	0.5	0.012		415.152	416.004	3.19	3	4.37905	17.54	0.5
447.558	447.558	N/A	N/A	4	12.09	0.5	0.012		415.422	416.256	3.19	3	4.37905	17.29	0.5
447.971	447.971	N/A	N/A	4	12.58	0.5	0.005		415.693	416.508	3.19	3	4.37905	17.65	0.5
448.384	448.384	N/A	N/A	4	11.79	0.5	0.016		415.963	416.76	3.19	3	4.37905	17.58	0.5
448.797	448.797	N/A	N/A	4	11.73	0.5	0.009		416.233	417.012	3.19	3	4.37905	17.44	0.5
449.623	449.623	N/A	N/A	4	11.96	0.5	0.006		416.504	417.264	3.19	3	4.37905	17.79	0.5
450.036	450.036	N/A	N/A	4	13.51	0.5	0		416.774	417.516	3.19	3	4.37905	17.53	0.5
450.862	450.862	N/A	N/A	4	13.38	0.5	0.002		417.045	417.778	3.19	3	4.37905	17.73	0.5
451.688	451.688	N/A	N/A	4	13.67	0.5	0.005		417.315	418.03	3.19	3	4.37905	17.62	0.5
452.101	452.101	N/A	N/A	4	13.97	0.5	0		417.586	418.282	3.19	3	4.37905	17.53	0.5
452.927	452.927	N/A	N/A	4	12.43	0.5	0.009		417.856	418.534	3.19	3	4.37905	17.73	0.5
453.753	453.753	N/A	N/A	4	13.42	0.5	0.007		418.127	418.786	3.19	3	4.37905	17.59	0.5
454.166	454.166	N/A	N/A	4	15.3	0.5	0.002		418.397	419.038	3.19	3	4.37905	17.8	0.5
454.992	454.992	N/A	N/A	4	14.06	0.5	0.021		418.667	419.29	3.19	3	4.37905	17.55	0.5
455.818	455.818	N/A	N/A	4	11.06	0.5	0.019		418.938	419.541	3.19	3	4.37905	17.7	0.5
456.231	456.231	N/A	N/A	4	11.53	0.5	0.023		419.208	419.793	3.19	3	4.37905	17.72	0.5
457.057	457.057	N/A	N/A	4	10.56	0.5	0.044		419.479	420.045	3.19	3	4.37905	17.73	0.5
457.883	457.883	N/A	N/A	4	11.62	0.5	0.034		419.749	420.297	3.19	3	4.37905	17.71	0.5
458.296	458.296	N/A	N/A	4	12.54	0.5	0.016		420.02	420.549	3.19	3	4.37905	17.68	0.5
458.709	458.709	N/A	N/A	4	11.57	0.5	0.041		420.29	420.801	3.19	3	4.37905	17.49	0.5
459.948	459.948	N/A	N/A	4	9.62	0.5	0.047		420.56	421.053	3.19	3	4.37905	17.86	0.5
460.361	460.361	N/A	N/A	4	11.98	0.5	0.02		420.831	421.305	3.19	3	4.37905	17.63	0.5
461.187	461.187	N/A	N/A	4	12.96	0.5	0.013		421.101	421.557	3.19	3	4.37905	17.68	0.5
462.013	462.013	N/A	N/A	4	12.7	0.5	0.019		421.372	421.809	3.19	3	4.37905	17.63	0.5
462.426	462.426	N/A	N/A	4	15.02	0.5	0.007		421.642	422.061	3.19	3	4.37905	17.48	0.5
									421.913	422.313	3.19	3	4.37905	17.56	0.5
									422.183	422.565	3.19	3	4.37905	17.54	0.5
									422.453	422.817	3.19	3	4.37905	17.55	0.5
									422.724	423.069	3.19	3	4.37905	17.57	0.5
									422.994	423.321	3.19	3	4.37905	17.43	0.5
									423.13	423.452	3.19	3	4.37905	17.65	0.5
									423.265	423.583	3.19	3	4.37905	17.51	0.5
									423.4	423.704	3.19	3	4.37905	17.66	0.5
									423.535	423.835	3.19	3	4.37905	17.5	0.5
									423.67	423.956	3.19	3	4.37905	17.7	0.5
									423.804	424.077	3.19	3	4.37905	17.42	0.5
									423.939	424.208	3.19	3	4.37905	17.77	0.5
									424.074	424.329	3.19	3	4.37905	17.43	0.5
									424.209	424.46	3.19	3	4.37905	17.76	0.5
									424.343	424.581	3.19	3	4.37905	17.5	0.5
									424.478	424.712	3.19	3	4.37905	17.9	0.5
									424.613	424.833	3.19	3	4.37905	17.36	0.5
									424.748	424.964	3.19	3	4.37905	17.88	0.5
									424.883	425.085	3.19	3	4.37905	17.35	0.5
									425.017	425.216	3.19	3	4.37905	17.77	0.5
									425.152	425.337	3.19	3	4.37905	17.3	0.5
									425.287	425.468	3.19	3	4.37905	17.78	0.5
									425.422	425.589	3.19	3	4.37905	17.32	0.5
									425.557	425.72	3.19	3	4.37905	17.73	0.5
									425.691	425.841	3.19	3	4.37905	17.18	0.5
									425.826	425.972	3.19	3	4.37905	17.44	0.5
									425.961	426.093	3.19	3	4.37905	16.95	0.5
									426.096	426.224	3.19	3	4.37905	16.99	0.5
									426.23	426.345	3.19	3	4.37905	16.81	0.5
									426.365	426.476	3.19	3	4.37905	16.22	0.5
									426.5	426.597	3.19	3	4.37905	16.03	0.5
									426.635	426.728	3.19	3	4.37905	16.52	0.5
									426.77	426.849	3.19	3	4.37905	14.63	0.5
									426.904	426.971	3.19	3	4.37905	14.96	0.5
									427.039	427.039	N/A	N/A	4	14.17	0.5
									427.174	427.174	N/A	N/A	4	10.73	0.5
									427.309	427.309	N/A	N/A	4	11.96	0.5
									427.443	427.443	N/A	N/A	4	7.95	0.5
									427.578	427.578	N/A	N/A	4	13.17	0.5
									427.713	427.713	N/A	N/A	4	11.67	0.5
									427.848	427.848	N/A	N/A	4	11.12	0.5
									427.983	427.983	N/A	N/A	4	7.67	0.5
									428.117	428.117	N/A	N/A	4	11.55	0.5
									428.252	428.252	N/A	N/A	4	9.57	0.5
									428.387	428.387	N/A	N/A	4	13.13	0.5
									428.522	428.522	N/A	N/A	4	11.93	0.5
									428.657	428.657	N/A	N/A	4	14.38	0.5
									428.791	428.791	N/A	N/A	4	15.6	0.5
									428.926	428.926	N/A	N/A	4	15.77	0.5
									429.061	429.061	N/A	N/A	4	14.12	0.5
									429.196	429.196	N/A	N/A	4	14.3	0.5
									429.33	429.33	N/A	N/A	4	14.11	0.5
									429.465	429.465	N/A	N/A	4	13.93	0.5
									429.6	429.6	N/A	N/A	4	13.75	0.5
									430.123	430.123	N/A	N/A	4	13.68	0.5
									430.645	430.645	N/A	N/A	4	13.35	0.5
									431.168	431.168	N/A	N/A	4	13.59	0.5
									431.69	431.69	N/A	N/A	4	13.2	0.5
									432.213	432.213	N/A	N/A	4	13.5	0.5
									432.735	432.735	N/A	N/A	4	12.79	0.5
									433.257	433.257	N/A	N/A	4	13.24	0.5
									433.78	433.78	N/A	N/A	4	12.83	0.5
									434.303	434.303	N/A	N/A	4	12.67	0.5
									434.825	434.825	N/A	N/A	4	12.19	0.5
									435.348	435.348	N/A	N/A	4	11.67	0.5
									435.87	435.87	N/A	N/A	4	11.82	0.5
									436.358	436.358	N/A	N/A	4	12.19	0.5
									436.847	436.847	N/A	N/A	4	12.06	0.5
									437.335	437.335	N/A	N/A	4	13.32	0.5
									437.824	437.824	N/A	N/A	4	13.34	0.5
									438.312	438.312	N/A	N/A	4	12.47	0.5
									438.801	438.801	N/A	N/A	4	13.49	0.5
									439.289	439.289	N/A	N/A	4	13.4	0.5
									439.778	439.778	N/A	N/A	4	14.56	0.5
									440.266	440.266	N/A	N/A	4	15.3	0.5
									440.754	440.754	N/A	N/A	4	14.87	0.5
									441.243	441.243	N/A	N/A	4	15.04	0.5
									441.731	441.731	N/A	N/A	4	15.18	0.5
									442.22	442.22	N/A	N/A	4	14.86	0.5
									442.708	442.708	N/A	N/A	4	15.41	0.5
									443.197	443.197	N/A	N/A	4	14.7	0.5
									443.685	443.685	N/A	N/A	4	14.95	0.5
									444.174	444.174	N/A	N/A	4	14.94	0.5
									444.662	444.662	N/A	N/A	4	15.75	0.5
									445.15	445.15	N/A	N/A	4	14.77	0.5
									445.639	445.639	N/A	N/A	4	14.73	0.5
									446.127	446.127	N/A	N/A	4	15.41	0.5
									446.616	446.616	N/A	N/A	4	15.37	0.5
									447.104	447.104	N/A	N/A	4	15.76	0.5
									447.593	447.593	N/A	N/A	4	15.68	0.5
									448.081	448.081	N/A	N/A	4	15.47	0.5
									448.569	448.569	N/A	N/A	4	15.55	0.5
									449.058	449.058	N/A	N/A	4	15.36	0.5
									449.546	449.546	N/A	N/A	4	13.69	0.5
									450.035	450.035	N/A	N/A	4	12.42	0.5
									450.523	450.523	N/A	N/A	4	14.4	0.5
									451.012	451.012	N/A	N/A	4	14.55	0.5
									451.5	451.5	N/A	N/A	4	14.65	0.5
									451.989	451.989	N/A	N/A	4	14.25	0.5
									452.477	452.477	N/A	N/A	4	14.27	0.5
									452.965	452.965	N/A	N/A	4	13.81	0.5
									453.454	453.454	N/A	N/A	4	14.37	0.5
									453.942	453.942	N/A	N/A	4	13.94	0.5
									454.431	454.431	N/A	N/A	4	14.43	0.5
									454.919	454.919	N/A	N/A	4	14.71	0.5
									455.408	455.408	N/A	N/A	4	14.91	0.5
									455.896	455.896	N/A	N/A	4	14.8	0.5
									456.385	456.385	N/A	N/A	4	14.84	0.5
									456.873	456.873	N/A	N/A	4	14.92	0.5
									457.361	457.361	N/A	N/A	4	14.75	0.5
									457.85	457.85	N/A	N/A	4	14.7	0.5
									458.338	458.338	N/A	N/A	4	15.27	0.5
									458.827	458.827	N/A	N/A	4	14.98	0.5
									459.315	459.315	N/A	N/A	4	14.93	0.5
									459.804	459.804	N/A	N/A	4	14.89	0.5
									460.292	460.292	N/A	N/A	4	14.86	0.5
									460.781	460.781	N/A	N/A	4	15.08	0.5
									461.269	461.269	N/A	N/A	4	15.17	0.5
									461.757	461.757	N/A	N/A	4	15.02	0.5
									462.246	462.246	N/A	N/A	4	14.96	0.5
									462.734	462.734	N/A	N/A	4	14.95	0.5
									463.223	463.223	N/A	N/A	4	15.15	0.5
									463.711	463.711	N/A	N/A	4	15.25	0.5
									464.2	464.2	N/A	N/A	4	15.04	0.5
									464.688	464.688	N/A	N/A	4	14.74	0.5
									465.176	465.176	N/A	N/A	4	15.11	0.5
									465.665	465.665	N/A	N/A	4	14.86	0.5
									466.153	466.153	N/A	N/A	4	15.05	0.5
									466.642	466.642	N/A	N/A	4	14.81	0.5
									467.13	467.13	N/A	N/A	4	14.98	0.5
									467.619	467.619	N/A	N/A	4	15.04	0.5
									468.107	468.107	N/A	N/A	4	14.58	0.5
									468.596	468.596	N/A	N/A	4	14.53	0.5
									469.084	469.084	N/A	N/A	4	13.13	0.5
									469.572	469.572	N/A	N/A	4	13.86	0.5
									470.061	470.061	N/A	N/A	4	12.36	0.5
									471.038	471.038	N/A	N/A	4	10.64	0.5
									471.526	471.526	N/A	N/A	4	10.8	0.5
									472.015	472.015	N/A	N/A	4	10.27	0.5
									472.503	472.503	N/A	N/A	4	10.4	0.5
									472.992	472.992	N/A	N/A	4	10.26	0.5
									473.48	473.48	N/A	N/A	4	10.15	0.5
									473.682	473.682	N/A	N/A	4	10.67	0.5
									473.884	473.884	N/A	N/A	4	11.27	0.5
									474.086	474.086	N/A	N/A	4	11.66	0.5
									474.288	474.288	N/A	N/A	4	12.54	0.5
									474.49	474.49	N/A	N/A	4	12.93	0.5
									474.693	474.693	N/A	N/A	4	13.65	0.5
									474.895	474.895	N/A	N/A	4	13.46	0.5
									475.097	475.097	N/A	N/A	4	14.06	0.5
									475.299	475.299	N/A	N/A	4	13.63	0.5
									475.501	475.501	N/A	N/A	4	13.74	0.5
									475.905	475.905	N/A	N/A	4	14.61	0.5
									476.309	476.309	N/A	N/A	4	14.69	0.5
									476.713	476.713	N/A	N/A	4	14.99	0.5
									477.117	477.117	N/A	N/A	4	14.85	0.5
									477.522	477.522	N/A	N/A	4	14.9	0.5
									477.926	477.926	N/A	N/A	4	15.58	0.5
									478.33	478.33	N/A	N/A	4	15.01	0.5
									478.734	478.734	N/A	N/A	4	15.87	0.5
									479.138	479.138	N/A	N/A	4	15.87	0.5
									479.543	479.543	N/A	N/A	4	16.32	0.5
									479.947	479.947	N/A	N/A	4	16.32	0.5
									480.351	480.351	N/A	N/A	4	15.84	0.5

## Sheet: Probabilistic analysis
IODP U1313 SST Monte Carlo analysis (5,000 simulations)							MD03-2669 SST Monte Carlo analysis (5,000 simulations)							Mid-latitude North Atlantic SST stack
Age [ka BP]	SST 95% lower bound [°C]	SST 68% lower bound [°C]	SST (50th percentile) median [°C]	SST 68% upper bound [°C]	SST 95% upper bound [°C]		Age [ka BP]	SST 95% lower bound [°C]	SST 68% lower bound [°C]	SST (50th percentile) median [°C]	SST 68% upper bound [°C]	SST 95% upper bound [°C]		Age [ka BP]	SST 95% lower bound [°C]	SST 68% lower bound [°C]	SST (50th percentile) median [°C]	SST 68% upper bound [°C]	SST 95% upper bound [°C]
390.862	12.7328	13.3503	14.4519	16.182	16.8131		392.419	14.7321	15.2666	15.7831	16.2509	16.6942		390.1	12.7807	13.4043	14.4023	15.4199	16.7181
391.667	12.9152	14.0276	15.8872	16.5345	17.0199		392.649	14.9031	15.4002	15.8649	16.3223	16.7533		390.6	12.8227	13.5597	14.7644	15.6336	16.6117
392.81	14.5775	15.7751	16.2853	16.7171	17.1599		392.88	15.0278	15.5037	15.9523	16.4007	16.8751		391.1	12.9206	13.9143	15.089	16.0165	16.731
393.571	15.4176	15.8773	16.3195	16.7765	17.2992		393.11	15.1128	15.5574	16.011	16.4707	16.9552		391.6	13.1206	14.5948	15.4358	16.2806	16.8477
394.714	15.4921	15.9648	16.5097	17.2767	17.9822		393.341	15.1711	15.6196	16.0953	16.5849	17.0757		392.1	13.5679	15.0812	15.8261	16.4539	16.9459
395.476	15.6305	16.2705	17.0395	17.7185	18.4604		393.571	15.2304	15.6913	16.1884	16.6889	17.1904		392.6	14.6274	15.4752	16.0419	16.5552	17.0221
396.619	16.3203	17.0622	17.7125	18.5172	19.2058		393.801	15.292	15.7978	16.3157	16.795	17.2965		393.1	15.1091	15.662	16.1594	16.63	17.0858
397.448	16.8601	17.5131	18.2639	18.8513	19.3682		394.032	15.4076	15.9185	16.4347	16.8985	17.3386		393.6	15.3097	15.7856	16.264	16.747	17.2702
398.791	17.502	18.0471	18.5407	19.0123	19.5042		394.262	15.5478	16.0662	16.5508	17.005	17.4456		394.1	15.4486	15.9179	16.4104	16.9181	17.504
399.687	17.6751	18.138	18.6007	19.0837	19.6414		394.493	15.6955	16.1799	16.6475	17.1117	17.5762		394.6	15.5832	16.0769	16.5939	17.1809	17.7875
401.03	17.7348	18.2365	18.8107	19.5839	20.3301		394.723	15.8302	16.2845	16.7505	17.2192	17.6684		395.1	15.6949	16.2466	16.8317	17.4079	17.9934
401.925	17.76	18.3777	19.1412	19.8886	20.5232		394.953	15.9269	16.3717	16.8362	17.2913	17.7108		395.6	15.8748	16.4964	17.0699	17.6214	18.3214
403.269	17.8135	18.2871	18.8345	19.6009	20.3343		395.184	16.0169	16.461	16.9101	17.3588	17.7774		396.1	16.1251	16.747	17.2827	17.8477	18.7387
404.164	17.8004	18.275	18.7385	19.2594	19.8844		395.414	16.0886	16.5362	16.9931	17.4494	17.8867		396.6	16.3839	16.9404	17.4548	18.1248	18.9793
405.507	17.788	18.3171	18.8087	19.2904	19.7826		395.645	16.1712	16.6266	17.0506	17.4898	17.9227		397.1	16.5622	17.0626	17.5949	18.4249	19.1191
407.746	17.4189	17.9544	18.4518	18.9398	19.467		395.875	16.2342	16.6887	17.121	17.568	17.9913		397.6	16.6756	17.175	17.7765	18.6034	19.2152
408.642	17.0662	17.8473	18.3991	18.8869	19.3644		396.105	16.321	16.7548	17.1894	17.6192	18.0383		398.1	16.7772	17.2628	17.9003	18.6912	19.2621
409.985	16.1638	16.8846	17.8099	18.5975	19.1522		396.336	16.3681	16.8319	17.2548	17.6845	18.1124		398.6	16.7993	17.2861	17.9633	18.7423	19.3076
411.636	16.0217	16.7319	17.6721	18.6529	19.2212		396.566	16.4414	16.8769	17.3008	17.7308	18.1537		399.1	16.8399	17.3359	18.0354	18.7783	19.356
412.631	16.4041	17.567	18.5014	19.0765	19.5897		396.796	16.4789	16.9103	17.3365	17.7374	18.1468		399.6	16.9632	17.4589	18.1229	18.8212	19.4345
414.111	17.7085	18.1992	18.7183	19.2169	19.7216		397.027	16.5136	16.934	17.3527	17.7678	18.1947		400.1	17.1016	17.596	18.1925	18.877	19.6044
414.608	17.6872	18.166	18.6763	19.1744	19.6658		397.257	16.538	16.9752	17.3923	17.7902	18.2206		400.6	17.0817	17.5951	18.212	18.9816	19.8765
415.105	17.5918	18.1366	18.6466	19.1504	19.6069		397.488	16.5611	17.0069	17.4309	17.8419	18.2946		401.1	17.0907	17.5814	18.222	19.1832	20.1226
415.603	17.2636	18.1021	18.6901	19.1997	19.6888		397.718	16.5876	17.0373	17.4542	17.8772	18.2769		401.6	17.0345	17.5437	18.2459	19.412	20.2676
416.089	16.9828	17.8647	18.6558	19.2169	19.6935		397.948	16.6031	17.0641	17.4768	17.8973	18.3082		402.1	17.0428	17.5319	18.2568	19.5114	20.3504
416.586	16.8248	17.5632	18.446	19.1236	19.6619		398.179	16.6738	17.0854	17.5039	17.8981	18.3173		402.6	17.034	17.5667	18.2965	19.4619	20.2948
417.083	16.7746	17.4822	18.2126	18.9203	19.5382		398.409	16.6632	17.0763	17.4984	17.904	18.3138		403.1	17.1487	17.6897	18.3353	19.2451	20.1667
417.58	16.8579	17.5426	18.165	18.7208	19.2998		398.64	16.6849	17.084	17.5001	17.9193	18.3566		403.6	17.2547	17.7725	18.3462	19.0593	19.9324
418.077	16.9326	17.6015	18.1373	18.6136	19.0929		398.87	16.6885	17.0965	17.5199	17.9399	18.3539		404.1	17.3382	17.8479	18.4048	19.0036	19.6949
418.563	16.8987	17.5199	18.054	18.5331	18.9849		399.178	16.7166	17.1431	17.5676	18.009	18.4341		404.6	17.4499	17.9474	18.4659	19.0304	19.5893
419.06	16.7968	17.3957	17.9233	18.4123	18.8855		399.793	16.8453	17.2982	17.7331	18.1597	18.5797		405.1	17.5081	17.9722	18.4993	19.0584	19.595
419.558	16.6507	17.2663	17.8156	18.3437	18.8345		400.101	16.9687	17.3842	17.8082	18.21	18.6166		405.6	17.4963	17.9618	18.4743	19.068	19.6101
420.055	16.5003	17.1334	17.7582	18.2872	18.7834		400.408	16.9556	17.4164	17.8235	18.2363	18.6273		406.1	17.466	17.9283	18.434	19.0249	19.595
420.541	16.36	16.9756	17.6449	18.2377	18.7211		400.716	16.9478	17.3772	17.7965	18.2158	18.6262		406.6	17.4027	17.8615	18.3611	18.9379	19.5387
421.038	16.2311	16.8539	17.5061	18.1227	18.6789		401.024	16.9379	17.375	17.7954	18.2091	18.628		407.1	17.3136	17.7719	18.2798	18.8238	19.4452
421.535	16.2889	16.8633	17.4387	18.0206	18.6027		401.332	16.9523	17.3601	17.7997	18.2101	18.6236		407.6	17.2086	17.6862	18.1976	18.7404	19.3149
422.032	16.3831	16.9462	17.4839	17.9938	18.5468		401.639	16.9115	17.328	17.7713	18.1752	18.6183		408.1	17.154	17.6411	18.1585	18.717	19.3009
422.529	16.5004	17.0378	17.5256	18.0208	18.4992		401.947	16.9072	17.3252	17.7514	18.1779	18.616		408.6	17.1097	17.64	18.1737	18.6959	19.2213
423.015	16.6167	17.1245	17.6184	18.1283	18.5754		402.255	16.87	17.3087	17.7414	18.1693	18.6279		409.1	16.8852	17.59	18.1522	18.6917	19.2011
423.513	16.5971	17.1491	17.6855	18.1663	18.6651		402.562	16.9087	17.3267	17.7856	18.2358	18.6923		409.6	16.4991	17.4383	18.0947	18.6427	19.1538
424.01	16.3613	16.9953	17.6079	18.132	18.5814		402.87	16.9567	17.3996	17.8476	18.2998	18.7769		410.1	16.3457	17.1663	17.9353	18.5431	19.0621
424.507	15.8105	16.6485	17.3259	17.9505	18.4605		403.2	17.016	17.5017	17.9321	18.3634	18.8275		410.6	16.2295	16.9425	17.6924	18.3507	18.9095
424.993	14.7177	16.2195	16.9562	17.6407	18.26		403.53	17.103	17.5536	17.9942	18.4131	18.8646		411.1	16.1424	16.8386	17.5125	18.2036	18.8905
425.49	14.0748	15.1265	16.5473	17.2667	17.9076		403.861	17.1862	17.6121	18.0512	18.4805	18.9233		411.6	16.1759	16.7845	17.4416	18.2708	19.0398
425.987	12.7911	14.467	15.6916	16.8593	17.4988		404.191	17.2212	17.6734	18.1081	18.5635	18.9995		412.1	16.1982	16.768	17.42	18.5394	19.2539
426.484	10.0223	13.7784	14.8802	16.1988	17.1676		404.521	17.2887	17.7477	18.1712	18.6219	19.0499		412.6	16.2668	16.793	17.5124	18.7813	19.425
426.971	9.5459	10.9679	14.3097	15.3134	16.6298		404.851	17.3774	17.794	18.2253	18.6486	19.0611		413.1	16.3323	16.8409	17.6653	18.9291	19.5279
426.988	9.53572	10.8885	14.2791	15.2915	16.6039		405.181	17.4131	17.8076	18.2168	18.6341	19.054		413.6	16.3723	16.9145	17.8497	18.974	19.534
427	9.52177	10.8417	14.2674	15.2791	16.5665		405.512	17.4139	17.8115	18.2105	18.6129	19.0436		414.1	16.5219	17.0312	17.9193	18.9522	19.5442
427.774	9.24374	9.88848	10.8567	14.2209	15.4197		405.842	17.3941	17.8138	18.2038	18.5971	19.0327		414.6	16.6245	17.1451	17.9431	18.9097	19.5001
428.548	8.87676	9.64165	10.4021	11.1422	13.8231		406.172	17.3791	17.8001	18.2058	18.6079	18.9885		415.1	16.7267	17.234	17.9736	18.8843	19.4713
429.323	8.27373	9.03474	9.87805	10.832	11.5066		406.502	17.3705	17.7565	18.177	18.5924	19.0329		415.6	16.7538	17.2532	17.9639	18.9362	19.5277
430.097	7.69043	8.35606	9.15555	9.95765	11.0719		406.832	17.2788	17.7199	18.1413	18.571	19.0111		416.1	16.7647	17.2452	17.8989	18.9355	19.5241
430.871	7.55843	8.11187	8.77101	9.67061	10.7528		407.163	17.2236	17.6347	18.0693	18.4975	18.9052		416.6	16.745	17.2416	17.8372	18.7873	19.4881
431.645	7.61996	8.16776	9.08008	10.3525	11.4982		407.493	17.1224	17.5645	17.996	18.4276	18.8546		417.1	16.7694	17.2712	17.8265	18.5681	19.3486
432.419	7.54022	8.34039	9.65296	11.3399	12.2536		407.823	17.0584	17.5062	17.9332	18.3676	18.8245		417.6	16.841	17.328	17.8451	18.4674	19.0978
433.103	7.70661	8.89422	11.2458	12.0184	12.5381		408.153	17.0829	17.5045	17.9292	18.3591	18.805		418.1	16.8525	17.3343	17.8563	18.4017	18.945
433.516	7.9446	10.0855	11.6427	12.1732	12.626		408.483	17.1081	17.5209	17.9675	18.4152	18.8278		418.6	16.8572	17.3398	17.8234	18.333	18.827
433.929	8.6262	11.1423	11.7377	12.1961	12.6187		408.814	17.109	17.5473	17.9887	18.4309	18.8736		419.1	16.8236	17.3151	17.7751	18.2622	18.7314
434.342	10.4442	11.1735	11.6918	12.1437	12.5627		409.144	17.1624	17.6107	18.0471	18.49	18.9431		419.6	16.7572	17.2682	17.735	18.2191	18.7182
434.755	10.5606	11.1004	11.5829	12.0719	12.5052		409.474	17.162	17.6376	18.0859	18.532	18.987		420.1	16.6489	17.2108	17.7021	18.1821	18.6563
435.168	10.4903	11.0125	11.5039	12.0003	12.4971		409.804	17.1287	17.6218	18.0962	18.5637	19.0003		420.6	16.5008	17.1261	17.6564	18.1549	18.6155
435.581	10.4941	10.9945	11.5353	12.0657	12.5681		410.134	17.0558	17.5301	18.0279	18.5335	18.9636		421.1	16.4427	17.0541	17.5875	18.0781	18.5802
435.994	10.5178	11.0978	11.6856	12.208	12.6874		411.636	16.3395	16.818	17.3332	17.8583	18.3313		421.6	16.4636	17.0304	17.5238	18.0065	18.5017
436.407	10.199	11.2085	11.8093	12.2994	12.7699		411.944	16.2635	16.7163	17.2044	17.7096	18.1772		422.1	16.5296	17.0563	17.5225	17.9646	18.4483
436.82	9.54904	10.9103	11.7897	12.3093	12.7712		412.224	16.2381	16.6594	17.1153	17.5824	18.0513		422.6	16.6061	17.0915	17.5462	17.9931	18.4644
437.233	8.26995	10.048	11.5164	12.2275	12.7839		412.476	16.2181	16.6286	17.0728	17.5261	17.9932		423.1	16.6791	17.147	17.5946	18.059	18.5237
437.646	7.76309	9.07481	10.5479	11.9822	12.6835		412.728	16.1811	16.6357	17.0639	17.4963	17.8947		423.6	16.6499	17.1563	17.6215	18.0831	18.5493
438.059	7.52432	8.21756	9.87349	11.2917	12.4172		412.98	16.2542	16.6438	17.0624	17.481	17.9098		424.1	16.4623	17.0919	17.6027	18.0712	18.5264
438.472	7.48876	8.04881	9.32352	10.7031	11.9956		413.232	16.1889	16.643	17.0657	17.5081	17.9644		424.6	16.0236	16.8613	17.4801	17.9915	18.4699
438.885	7.4675	8.07682	9.46375	10.8761	12.132		413.484	16.2349	16.668	17.1131	17.5498	17.9962		425.1	14.9143	16.5208	17.2898	17.8649	18.3505
439.298	7.57307	8.34254	10.2641	11.4497	12.4625		413.736	16.2925	16.7222	17.1506	17.5918	18.0265		425.6	14.2466	15.7728	17.0454	17.6973	18.2259
439.711	7.80093	9.56993	10.7919	12.0027	12.6344		413.988	16.3428	16.7661	17.2119	17.6531	18.078		426.1	13.3908	14.8235	16.5636	17.3842	17.9934
440.124	8.46033	10.1212	11.2978	12.1796	12.7146		414.24	16.374	16.8297	17.2586	17.6954	18.1226		426.6	10.3206	14.1426	15.5788	16.8359	17.5505
440.537	9.15013	10.2161	11.4034	12.1869	12.7215		414.492	16.4427	16.8964	17.3233	17.7314	18.1578		427.1	9.44671	11.1063	14.4763	15.9427	16.9282
440.95	8.8793	9.78545	11.0543	11.988	12.6095		414.744	16.5496	16.953	17.368	17.7999	18.2075		427.6	8.60985	9.99562	11.6504	14.6278	15.9318
441.363	8.65933	9.30664	10.3906	11.5794	12.3394		414.996	16.5816	16.9953	17.4113	17.8174	18.2354		428.1	8.20305	9.63361	10.7866	12.4756	14.8009
441.776	8.54638	9.08295	9.88246	10.9376	12.0016		415.248	16.5944	17.0359	17.4469	17.871	18.2735		428.6	8.1577	9.50581	10.592	12.0887	14.4663
442.189	8.48049	9.03235	9.82604	10.6612	11.4114		415.5	16.6371	17.0573	17.4708	17.8723	18.2922		429.1	8.53671	9.49695	10.785	13.7546	15.7865
442.602	8.54332	9.18718	10.085	10.7231	11.27		415.752	16.6592	17.0724	17.4943	17.894	18.3296		429.6	8.23918	9.17563	11.2061	15.0353	15.9971
443.015	8.77485	9.60874	10.3118	10.8451	11.3098		416.004	16.6814	17.0866	17.5079	17.9103	18.3118		430.1	7.90517	8.80468	11.5368	14.6633	15.8922
443.428	9.10025	9.90141	10.4632	10.9534	11.4461		416.256	16.6773	17.1067	17.5033	17.9252	18.3256		430.6	7.78143	8.50949	11.7908	14.2057	15.0516
443.841	9.56098	10.0719	10.6029	11.0864	11.562		416.508	16.7278	17.1117	17.5331	17.9528	18.3638		431.1	7.73111	8.42229	12.1696	13.9447	14.534
444.254	9.71184	10.2534	10.7572	11.2183	11.6778		416.76	16.7409	17.1494	17.5631	17.9766	18.4045		431.6	7.78027	8.53292	12.2386	13.7251	14.2768
444.667	9.88686	10.3997	10.8624	11.3048	11.7621		417.012	16.7534	17.1753	17.5922	18.0156	18.4212		432.1	7.79952	8.79349	12.3085	13.5825	14.1313
445.08	10.0499	10.5029	10.9362	11.3821	11.8343		417.264	16.8293	17.2114	17.6122	18.032	18.4534		432.6	7.84575	9.10666	12.3399	13.4704	14.0204
							417.516	16.827	17.2345	17.6222	18.0379	18.4473		433.1	8.00865	10.0729	12.3532	13.3384	13.888
							417.778	16.8356	17.2271	17.631	18.0382	18.4403		433.6	8.53085	11.3479	12.321	13.1815	13.7499
							418.03	16.8304	17.2148	17.63	18.029	18.4517		434.1	10.5315	11.4697	12.1784	12.9972	13.5717
							418.282	16.8002	17.2271	17.6453	18.0466	18.4659		434.6	10.7325	11.3546	11.9888	12.7523	13.3771
							418.534	16.8235	17.2331	17.6476	18.0512	18.4678		435.1	10.6669	11.221	11.8051	12.4615	13.1202
							418.786	16.8407	17.2498	17.656	18.0572	18.4739		435.6	10.6557	11.2091	11.7797	12.3178	12.9363
							419.038	16.8577	17.268	17.6714	18.0739	18.4702		436.1	10.6782	11.3209	11.8865	12.4	13.0383
							419.29	16.874	17.2793	17.6657	18.0784	18.5008		436.6	10.344	11.4302	12.0161	12.6311	13.4976
							419.541	16.8807	17.2836	17.6819	18.0861	18.4816		437.1	9.40951	11.1312	12.0965	13.0061	13.7429
							419.793	16.8481	17.2728	17.6885	18.0964	18.4982		437.6	8.04903	10.0503	12.1394	13.2307	13.8611
							420.045	16.8716	17.2771	17.6787	18.0757	18.4929		438.1	7.70376	8.91853	12.118	13.3275	13.9529
							420.297	16.8748	17.2718	17.6647	18.0901	18.5074		438.6	7.63513	8.5127	12.0464	13.511	14.435
							420.549	16.8582	17.2565	17.6661	18.0877	18.5076		439.1	7.71279	8.89708	12.273	13.9242	15.1476
							420.801	16.8247	17.2457	17.6594	18.0801	18.469
							421.053	16.8412	17.2421	17.6558	18.068	18.4733
							421.305	16.7967	17.2162	17.6172	18.0163	18.4427
							421.557	16.7545	17.1794	17.5937	17.999	18.4104
							421.809	16.7373	17.1553	17.568	17.9829	18.4121
							422.061	16.7607	17.1629	17.5556	17.9479	18.3706
							422.313	16.7401	17.1522	17.5446	17.9316	18.3264
							422.565	16.7224	17.1423	17.5558	17.9599	18.3629
							422.817	16.7266	17.1517	17.5515	17.9662	18.3689
							423.069	16.7609	17.1488	17.565	17.9701	18.3909
							423.321	16.7765	17.1703	17.5782	17.972	18.3937
							423.452	16.7483	17.167	17.5738	17.9933	18.4039
							423.583	16.7599	17.1666	17.5777	17.9944	18.4074
							423.704	16.7499	17.1805	17.6015	18.0114	18.4148
							423.835	16.7557	17.1809	17.607	18.0274	18.4466
							423.956	16.7548	17.186	17.6033	18.0289	18.4295
							424.077	16.7702	17.2092	17.6234	18.0329	18.4519
							424.208	16.793	17.21	17.6254	18.0433	18.4455
							424.329	16.7535	17.2036	17.621	18.0412	18.461
							424.46	16.7385	17.1963	17.6177	18.0443	18.4646
							424.581	16.7718	17.197	17.6157	18.0433	18.473
							424.712	16.7584	17.1868	17.6142	18.037	18.4544
							424.833	16.7375	17.1686	17.603	18.0309	18.4665
							424.964	16.7346	17.1498	17.578	18.0006	18.4519
							425.085	16.6984	17.1301	17.5547	18.0015	18.4263
							425.216	16.6539	17.1116	17.5414	17.9851	18.393
							425.337	16.6186	17.065	17.5197	17.9415	18.3915
							425.468	16.5243	17.0198	17.4861	17.9326	18.3743
							425.589	16.3531	16.9499	17.4413	17.9015	18.361
							425.72	16.2028	16.8245	17.3588	17.8446	18.2871
							425.841	16.0096	16.7093	17.2894	17.7976	18.2519
							425.972	15.8074	16.5725	17.2066	17.7262	18.2541
							426.093	15.523	16.4076	17.0716	17.6326	18.1474
							426.224	14.9451	16.1704	16.9398	17.5203	18.0381
							426.345	14.5188	15.9961	16.7713	17.4113	17.9421
							426.476	14.133	15.6736	16.5601	17.2894	17.8314
							426.597	12.3951	15.1212	16.3565	17.1263	17.6835
							426.728	11.1983	14.6532	16.1478	16.9491	17.5796
							426.849	10.7991	14.247	15.9043	16.7909	17.4439
							426.971	10.2307	12.9251	15.3809	16.5916	17.2841
							427.039	9.50201	12.1075	15.0452	16.4521	17.199
							427.174	8.95927	11.3818	14.6329	16.2401	17.0262
							427.309	8.63707	10.9299	14.0698	15.7964	16.7818
							427.443	8.44944	10.5595	12.5322	15.1624	16.5801
							427.578	8.21356	10.1973	11.8538	14.7142	16.3387
							427.713	8.06762	9.73098	11.5597	14.0196	15.7454
							427.848	7.96543	9.46657	11.3734	12.9667	15.1707
							427.983	7.8908	9.24153	11.2524	12.6055	14.7808
							428.117	7.90114	9.21779	11.1381	12.4274	14.2457
							428.252	7.80581	9.15626	11.0082	12.3337	13.6197
							428.387	7.85132	9.24286	10.9925	12.3621	13.7638
							428.522	7.91748	9.28934	11.0213	12.5054	14.5813
							428.657	7.83491	9.36399	11.1088	12.8484	15.2541
							428.791	7.97278	9.66059	11.4327	13.3176	15.6439
							428.926	8.16511	9.95982	11.9521	14.3935	15.8608
							429.061	8.52827	10.2809	12.4627	14.9886	15.9749
							429.196	8.90987	10.7953	13.0224	15.2334	16.0532
							429.33	9.35363	11.5847	13.8563	15.3997	16.1379
							429.465	9.88432	12.2328	14.2863	15.4956	16.1512
							429.6	10.4418	12.7353	14.4221	15.5541	16.2039
							430.123	12.8952	13.6952	14.2749	15.2398	16.0962
							430.645	12.9372	13.4507	13.9429	14.4876	15.3479
							431.168	12.7525	13.1966	13.6785	14.1667	14.6671
							431.69	12.6105	13.0444	13.4844	13.9421	14.3972
							432.213	12.4482	12.9204	13.3585	13.7893	14.2356
							432.735	12.2964	12.751	13.2259	13.6638	14.1367
							433.257	12.1138	12.6088	13.0728	13.534	13.9874
							433.78	11.8057	12.3998	12.9043	13.3845	13.8548
							434.303	11.4253	12.0464	12.6482	13.1839	13.6809
							434.825	11.1946	11.7151	12.2923	12.9137	13.4374
							435.348	11.0816	11.5403	12.0199	12.5802	13.1799
							435.87	11.1019	11.525	11.9833	12.4896	13.1062
							436.358	11.1467	11.6303	12.1132	12.7148	13.5615
							436.847	11.3115	11.7974	12.3888	13.1945	13.8318
							437.335	11.4639	12.049	12.7944	13.4363	13.9312
							437.824	11.7657	12.4167	13.0161	13.549	14.0437
							438.312	11.9626	12.568	13.1146	13.6799	14.351
							438.801	12.1366	12.7374	13.3364	14.0639	15.149
							439.289	12.3661	13.0011	13.7183	14.8009	15.5112
							439.778	12.6661	13.3945	14.4492	15.2129	15.7133
							440.266	13.087	14.0518	14.8544	15.369	15.8305
							440.754	13.7881	14.5019	14.9929	15.4221	15.8187
							441.243	14.1323	14.6155	15.04	15.4619	15.875
							441.731	14.24	14.6331	15.0566	15.4635	15.8914
							442.22	14.2028	14.6479	15.0755	15.4961	15.9453
							442.708	14.1815	14.602	15.0614	15.4732	15.9144
							443.197	14.1208	14.5498	14.9869	15.4356	15.8781
							443.685	14.1135	14.5433	15.0021	15.4727	15.9445
							444.174	14.1469	14.596	15.0796	15.5837	16.1027
							444.662	14.1315	14.6111	15.1002	15.6154	16.1619
							445.15	14.1092	14.5902	15.073	15.5981	16.1279
							445.639	14.1298	14.5956	15.0993	15.61	16.1075
